# Supplementary material for: Investigating the influence of mtDNA and nuclear encoded mitochondrial variants on high intensity interval training outcomes
Source: Sci Rep. 2020 Jul 6;10:11089. doi: 10.1038/s41598-020-67870-1 (PMC7338527; doi:10.1038/s41598-020-67870-1)
Supplement: Supplementary file 3 — Supplementary file3 [file 41598_2020_67870_MOESM3_ESM.csv]

	Investigating the influence of mtDNA and nuclear encoded mitochondrial variants on high intensity interval training outcomes
	Harvey NR1, 2, Voisin S3, Lea RA.2, Yan X3, Benton MC2, Papadimitriou ID3, Jacques M3, Haupt LM.2, Ashton KJ1, Eynon N#3 and Griffiths LR#2
	1 Health Sciences and Medicine faculty, Bond University, Robina, QLD 4226
	2 Genomics Research Centre, School of Biomedical Sciences, Institute of Health and Biomedical Innovation, Queensland University of Technology, Brisbane, QLD 4059
	3 Institute for Health and Sport (IHES), Victoria University, Footscray, VIC 3011
	#Co-senior author: Lyn Griffiths and Nir Eynon
	*Corresponding author: Prof. Lyn R. Griffiths, Genomics Research Centre, Institute of Health and Biomedical Innovation, Queensland University of Technology, Brisbane QLD, Australia
	E-mail: lyn.griffiths@qut.edu.au
	NH: 0000-0003-2035-8475, SV: 0000-0002-4074-7083, XY: 0000-0001-8547-4210, MB: 0000-0003-3442-965X, IP: 0000-0001-5032-9937, LH: 0000-0002-7735-8110, KA: 0000-0001-6106-3425, NE: 0000-0003-4046-8276, LG: 0000-0002-6774-5475
CHR	SNP	BP	A1	TEST	NMISS	BETA	SE	L95	U95	STAT	P	Trait
2	rs2041840	37467264	G	DOM	62	1.737	0.309	1.131	2.342	5.621	5.45E-07	PC2
18	rs7231304	12350505	C	DOM	62	-1.564	0.3298	-2.211	-0.9176	-4.742	1.38E-05	PC2
2	exm266486	219678877	A	DOM	60	587.7	127.2	338.5	837	4.621	2.23E-05	delta_TT
12	exm1015879	57624701	A	DOM	60	587.7	127.2	338.5	837	4.621	2.23E-05	delta_TT
7	rs113400963	102395051	G	REC	60	587.7	127.2	338.5	837	4.621	2.23E-05	delta_TT
10	exm-rs7085433	51593354	A	REC	60	587.7	127.2	338.5	837	4.621	2.23E-05	delta_TT
12	rs11061368	122696101	G	REC	60	587.7	127.2	338.5	837	4.621	2.23E-05	delta_TT
14	rs1063271	77974990	G	REC	60	587.7	127.2	338.5	837	4.621	2.23E-05	delta_TT
20	rs6062129	60762198	G	REC	60	587.7	127.2	338.5	837	4.621	2.23E-05	delta_TT
20	rs6121949	60763397	G	REC	60	587.7	127.2	338.5	837	4.621	2.23E-05	delta_TT
7	rs322820	127731618	A	REC	61	-5.346	1.168	-7.636	-3.057	-4.577	2.54E-05	delta_VO2max
2	rs2041840	37467264	G	DOM	61	4.257	0.965	2.366	6.148	4.411	4.52E-05	delta_VO2max
2	rs2041840	37467264	G	DOM	62	17.3	4.066	9.334	25.27	4.256	7.56E-05	delta_Wpeak
18	rs12964779	77794810	A	DOM	62	-16.67	3.94	-24.39	-8.945	-4.23	8.25E-05	delta_LT
9	rs4742213	6539087	C	REC	62	-1.471	0.3517	-2.16	-0.7814	-4.182	9.73E-05	PC2
3	rs7634772	60102668	G	DOM	62	18.05	4.435	9.353	26.74	4.069	0.0001421	delta_LT
10	exm833761	74886544	G	DOM	62	-2.264	0.5633	-3.368	-1.16	-4.019	0.0001679	PC4
17	rs8076470	48625828	A	REC	60	-213.8	53.29	-318.2	-109.3	-4.012	0.0001777	delta_TT
3	rs6773775	60995350	G	REC	61	-9.55	2.392	-14.24	-4.862	-3.993	0.0001862	delta_VO2max
3	rs9832173	61004306	A	REC	61	-9.55	2.392	-14.24	-4.862	-3.993	0.0001862	delta_VO2max
3	rs17064318	61012013	A	REC	61	-9.55	2.392	-14.24	-4.862	-3.993	0.0001862	delta_VO2max
17	rs6565625	79681370	G	DOM	62	1.241	0.3115	0.6309	1.852	3.986	0.0001877	PC2
5	rs6870785	125905569	G	DOM	62	-15.38	3.862	-22.95	-7.813	-3.983	0.0001895	delta_Wpeak
5	exm2266117	125923632	A	DOM	62	-15.38	3.862	-22.95	-7.813	-3.983	0.0001895	delta_Wpeak
14	rs7141888	78394566	A	REC	60	369.6	94.12	185.1	554.1	3.927	0.0002345	delta_TT
22	rs6518591	19924021	G	REC	62	-1.987	0.5109	-2.989	-0.9862	-3.891	0.0002568	PC2
5	rs7714044	125918041	A	DOM	62	-17.12	4.453	-25.85	-8.393	-3.845	0.0002982	delta_Wpeak
5	exm-rs13182402	125918148	G	DOM	62	-17.12	4.453	-25.85	-8.393	-3.845	0.0002982	delta_Wpeak
5	rs13182402	125918148	G	DOM	62	-17.12	4.453	-25.85	-8.393	-3.845	0.0002982	delta_Wpeak
5	rs900641	125931022	C	DOM	62	-17.12	4.453	-25.85	-8.393	-3.845	0.0002982	delta_Wpeak
21	exm1563453	26978950	A	DOM	61	-4.875	1.273	-7.37	-2.38	-3.83	0.0003173	delta_VO2max
3	rs1966617	197281093	G	REC	60	261.8	68.68	127.2	396.5	3.812	0.0003402	delta_TT
8	rs9886564	125343256	G	DOM	62	-0.921	0.2434	-1.398	-0.4439	-3.783	0.000364	PC4
17	rs9895443	27182944	G	DOM	62	-1.183	0.3132	-1.797	-0.5694	-3.778	0.0003701	PC2
18	rs7231304	12350505	C	DOM	62	-15.95	4.223	-24.22	-7.668	-3.776	0.0003729	delta_Wpeak
10	exm868461	135186806	A	REC	60	266.1	70.67	127.6	404.7	3.766	0.0003948	delta_TT
1	rs16847706	174983207	C	DOM	62	-1.026	0.2736	-1.562	-0.49	-3.751	0.0004041	PC3
9	rs4742213	6539087	C	REC	62	-16.33	4.372	-24.9	-7.764	-3.736	0.000424	delta_Wpeak
5	exm449261	35013058	A	DOM	62	2.978	0.8033	1.403	4.552	3.707	0.0004655	PC4
3	rs13070093	60939763	G	REC	62	2.978	0.8033	1.403	4.552	3.707	0.0004655	PC4
6	exm-rs9262135	30618906	G	REC	62	2.978	0.8033	1.403	4.552	3.707	0.0004655	PC4
12	rs12580201	81563766	G	REC	62	2.978	0.8033	1.403	4.552	3.707	0.0004655	PC4
16	rs11648370	20791506	A	REC	62	2.978	0.8033	1.403	4.552	3.707	0.0004655	PC4
16	rs9925327	20929602	A	REC	62	2.978	0.8033	1.403	4.552	3.707	0.0004655	PC4
16	rs11646135	89199108	A	REC	62	2.978	0.8033	1.403	4.552	3.707	0.0004655	PC4
16	rs12930806	89203073	A	REC	62	2.978	0.8033	1.403	4.552	3.707	0.0004655	PC4
16	rs12599126	89206483	G	REC	62	2.978	0.8033	1.403	4.552	3.707	0.0004655	PC4
22	rs5756489	37417197	A	DOM	62	14	3.778	6.599	21.41	3.707	0.0004656	delta_Wpeak
22	rs6518591	19924021	G	REC	62	-23.2	6.262	-35.47	-10.93	-3.705	0.0004685	delta_Wpeak
6	rs1005521	5704014	A	REC	62	-20.44	5.521	-31.26	-9.615	-3.701	0.0004733	delta_Wpeak
2	rs12712528	37461139	G	DOM	62	1.133	0.3063	0.5331	1.734	3.701	0.0004745	PC2
1	rs3219472	45804050	A	DOM	61	3.259	0.8811	1.532	4.986	3.699	0.0004825	delta_VO2max
7	rs12164139	27658801	G	DOM	62	13.74	3.723	6.444	21.04	3.691	0.00049	delta_Wpeak
10	rs10510053	120907828	A	REC	60	-259.8	70.26	-397.5	-122.1	-3.697	0.0004912	delta_TT
12	rs850944	13146759	A	REC	60	358.7	97.49	167.6	549.8	3.679	0.0005203	delta_TT
3	rs9851908	67515392	A	DOM	62	1.016	0.2771	0.4733	1.56	3.668	0.0005263	PC4
17	rs9895443	27182944	G	DOM	61	-3.302	0.9031	-5.072	-1.532	-3.657	0.000552	delta_VO2max
22	rs174674	19934025	A	REC	62	-20.39	5.588	-31.34	-9.438	-3.649	0.0005597	delta_Wpeak
16	rs7188200	89167094	A	REC	62	1.721	0.4732	0.7933	2.648	3.636	0.0005821	PC4
16	exm1269726	89180883	G	REC	62	1.721	0.4732	0.7933	2.648	3.636	0.0005821	PC4
16	rs3743979	89180883	G	REC	62	1.721	0.4732	0.7933	2.648	3.636	0.0005821	PC4
16	rs12443551	89185019	A	REC	62	1.721	0.4732	0.7933	2.648	3.636	0.0005821	PC4
6	rs2015205	107113715	A	REC	62	0.8395	0.2325	0.3838	1.295	3.611	0.0006312	PC4
18	rs7231304	12350505	C	DOM	62	-15.48	4.29	-23.89	-7.076	-3.609	0.0006339	delta_LT
3	exm288235	9792107	A	DOM	61	-12.38	3.429	-19.1	-5.657	-3.61	0.0006404	delta_VO2max
5	exm460161	71609959	G	DOM	61	-12.38	3.429	-19.1	-5.657	-3.61	0.0006404	delta_VO2max
13	exm1067124	45970147	G	DOM	61	-12.38	3.429	-19.1	-5.657	-3.61	0.0006404	delta_VO2max
16	exm1253547	70190514	A	DOM	61	-12.38	3.429	-19.1	-5.657	-3.61	0.0006404	delta_VO2max
7	rs2303925	150732463	A	REC	61	-12.38	3.429	-19.1	-5.657	-3.61	0.0006404	delta_VO2max
7	kgp11963873	150742985	A	REC	61	-12.38	3.429	-19.1	-5.657	-3.61	0.0006404	delta_VO2max
11	rs675757	58478039	A	REC	61	-12.38	3.429	-19.1	-5.657	-3.61	0.0006404	delta_VO2max
11	rs1938698	58479675	G	REC	61	-12.38	3.429	-19.1	-5.657	-3.61	0.0006404	delta_VO2max
11	rs596847	58479908	G	REC	61	-12.38	3.429	-19.1	-5.657	-3.61	0.0006404	delta_VO2max
11	exm912795	58491921	A	REC	61	-12.38	3.429	-19.1	-5.657	-3.61	0.0006404	delta_VO2max
13	exm1057265	24436475	A	REC	61	-12.38	3.429	-19.1	-5.657	-3.61	0.0006404	delta_VO2max
13	rs17079485	24447228	A	REC	61	-12.38	3.429	-19.1	-5.657	-3.61	0.0006404	delta_VO2max
5	rs13361619	137648679	A	REC	62	-21.07	5.846	-32.52	-9.608	-3.604	0.0006456	delta_LT
2	exm256840	202122995	A	DOM	62	0.7488	0.208	0.3411	1.156	3.6	0.0006525	PC4
6	rs1005521	5704014	A	REC	62	-1.645	0.4572	-2.541	-0.7487	-3.598	0.0006575	PC2
16	exm-IND16-87694958	89167457	D	REC	60	1.727	0.4804	0.7858	2.669	3.596	0.0006762	PC4
3	rs2006807	60536420	C	REC	61	3.82	1.066	1.73	5.91	3.583	0.0006968	delta_VO2max
9	rs4742213	6539087	C	REC	61	-3.812	1.064	-5.899	-1.726	-3.582	0.0006991	delta_VO2max
6	exm567674	99374760	T	DOM	62	-1.241	0.3476	-1.923	-0.5602	-3.572	0.0007137	PC4
1	kgp1588165	19199067	A	DOM	61	-7.191	2.024	-11.16	-3.224	-3.553	0.0007645	delta_VO2max
1	rs12065621	165639264	G	DOM	61	3.317	0.9349	1.485	5.149	3.548	0.0007767	delta_VO2max
12	exm1035187	109696838	G	DOM	62	0.7748	0.219	0.3455	1.204	3.537	0.0007953	PC4
12	rs2075263	109704325	G	DOM	62	0.7748	0.219	0.3455	1.204	3.537	0.0007953	PC4
7	rs13227873	27578405	A	DOM	62	13.26	3.758	5.899	20.63	3.53	0.0008138	delta_Wpeak
19	exm1471330	41944237	G	DOM	62	-0.8102	0.2296	-1.26	-0.3602	-3.528	0.0008169	PC4
10	exm868461	135186806	A	REC	62	1.745	0.4954	0.7737	2.715	3.522	0.0008343	PC3
16	exm-IND16-87694958	89167457	D	REC	58	-275.6	77.99	-428.5	-122.7	-3.534	0.0008394	delta_TT
18	rs4800182	21812972	G	REC	62	-1.238	0.3516	-1.927	-0.5484	-3.52	0.0008395	PC4
6	rs6903293	84227775	G	REC	60	-339.1	96.33	-527.9	-150.3	-3.52	0.0008558	delta_TT
8	rs10109171	107424062	A	REC	62	2.173	0.6194	0.9592	3.387	3.509	0.0008687	PC2
12	rs1642040	109580960	C	REC	62	-2.179	0.6214	-3.397	-0.9614	-3.507	0.0008734	PC2
10	exm810351	13340236	A	DOM	62	14.24	4.102	6.199	22.28	3.471	0.0009756	delta_LT
6	rs708037	5366604	C	DOM	62	18.57	5.359	8.063	29.07	3.464	0.0009961	delta_LT
5	rs4976493	135182123	A	DOM	62	13.16	3.807	5.703	20.62	3.458	0.001016	delta_LT
6	rs325001	44270936	G	DOM	60	127	36.69	55.13	198.9	3.463	0.001021	delta_TT
7	rs10488107	121774649	G	DOM	62	-0.7562	0.2192	-1.186	-0.3266	-3.45	0.00104	PC4
6	rs325008	44268371	A	DOM	62	36.37	10.56	15.67	57.08	3.444	0.001061	delta_Wpeak
6	exm551705	44275011	A	DOM	62	36.37	10.56	15.67	57.08	3.444	0.001061	delta_Wpeak
2	rs3771313	191765206	A	DOM	62	-0.9179	0.2668	-1.441	-0.395	-3.44	0.001073	PC3
18	rs1786123	21816349	A	REC	62	-1.03	0.2995	-1.617	-0.4429	-3.439	0.001078	PC4
3	rs1846206	11840903	G	REC	60	-140.7	40.99	-221	-60.37	-3.433	0.001119	delta_TT
13	rs3945431	42272932	G	DOM	61	3.066	0.8956	1.311	4.822	3.424	0.00114	delta_VO2max
16	rs234288	20660327	A	REC	62	1.981	0.5809	0.8425	3.12	3.41	0.001177	PC4
6	rs6930320	107671156	G	DOM	62	-0.9625	0.2832	-1.518	-0.4074	-3.399	0.00122	PC3
22	rs174674	19934025	A	REC	62	-1.58	0.4662	-2.494	-0.6666	-3.39	0.001253	PC2
14	rs7141888	78394566	A	REC	62	-1.974	0.583	-3.116	-0.8309	-3.385	0.00127	PC4
9	exm-rs3829109	139256766	A	REC	60	-276.1	81.42	-435.6	-116.5	-3.39	0.001273	delta_TT
7	rs322820	127731618	A	REC	62	-0.9912	0.2931	-1.566	-0.4168	-3.382	0.001283	PC4
3	rs6804272	125842439	A	REC	62	1.199	0.3545	0.5041	1.894	3.382	0.001283	PC3
2	exm262165	211539650	A	DOM	62	2.261	0.6707	0.9466	3.576	3.371	0.001325	PC3
3	rs9809635	67522017	A	DOM	62	0.9839	0.2922	0.4113	1.557	3.368	0.00134	PC4
12	rs7134351	105455217	G	REC	62	-35.65	10.58	-56.39	-14.9	-3.368	0.00134	delta_Wpeak
16	rs7188200	89167094	A	REC	60	-268.6	79.64	-424.7	-112.5	-3.373	0.001343	delta_TT
16	exm1269726	89180883	G	REC	60	-268.6	79.64	-424.7	-112.5	-3.373	0.001343	delta_TT
16	rs3743979	89180883	G	REC	60	-268.6	79.64	-424.7	-112.5	-3.373	0.001343	delta_TT
16	rs12443551	89185019	A	REC	60	-268.6	79.64	-424.7	-112.5	-3.373	0.001343	delta_TT
19	rs11670757	41913431	C	DOM	62	-0.792	0.2355	-1.254	-0.3304	-3.362	0.001361	PC4
19	exm1471310	41939297	C	DOM	62	-0.792	0.2355	-1.254	-0.3304	-3.362	0.001361	PC4
17	rs6565625	79681370	G	DOM	62	13.12	3.903	5.473	20.77	3.362	0.001361	delta_Wpeak
11	rs638492	86217761	A	DOM	62	-1.043	0.3104	-1.652	-0.435	-3.361	0.001366	PC3
6	rs9405273	5524393	G	DOM	62	-1.221	0.364	-1.935	-0.5077	-3.355	0.001393	PC2
13	rs1218822	28011963	G	REC	62	0.992	0.2959	0.4121	1.572	3.353	0.001401	PC4
10	exm833761	74886544	G	DOM	61	-8.281	2.473	-13.13	-3.435	-3.349	0.001429	delta_VO2max
6	exm569494	107103510	A	DOM	60	266.4	79.73	110.1	422.6	3.341	0.001479	delta_TT
16	rs2269766	20917748	C	REC	61	-8.28	2.485	-13.15	-3.41	-3.333	0.001503	delta_VO2max
2	rs3106246	120578206	G	REC	62	-1.356	0.4081	-2.156	-0.5562	-3.323	0.001535	PC3
7	rs4730473	110661337	C	REC	61	-8.253	2.483	-13.12	-3.386	-3.324	0.001544	delta_VO2max
7	rs6466371	110681482	A	REC	61	-8.253	2.483	-13.12	-3.386	-3.324	0.001544	delta_VO2max
2	rs12712528	37461139	G	DOM	61	2.985	0.8999	1.221	4.749	3.317	0.001574	delta_VO2max
6	rs9405273	5524393	G	DOM	62	-14.78	4.461	-23.52	-6.034	-3.313	0.001582	delta_LT
14	exm1092102	24572812	A	DOM	62	15.85	4.784	6.47	25.22	3.312	0.001583	delta_LT
22	rs3788279	18200386	A	REC	62	18.83	5.689	7.684	29.99	3.311	0.001591	delta_Wpeak
19	exm1471330	41944237	G	DOM	61	-3.272	0.988	-5.209	-1.336	-3.312	0.001597	delta_VO2max
1	rs1250880	76196602	A	REC	61	-4.915	1.484	-7.824	-2.006	-3.312	0.001599	delta_VO2max
11	rs664613	86193603	C	DOM	62	-0.8315	0.2521	-1.326	-0.3374	-3.298	0.001652	PC3
8	rs10102473	66565403	G	REC	60	231.1	69.99	93.95	368.3	3.302	0.001659	delta_TT
12	exm1054122	133295353	A	DOM	60	179	54.23	72.73	285.3	3.301	0.001666	delta_TT
2	rs12712528	37461139	G	DOM	62	12.5	3.793	5.064	19.93	3.295	0.001667	delta_Wpeak
4	rs11132255	185718727	A	DOM	62	0.8483	0.2579	0.3428	1.354	3.289	0.001698	PC3
7	rs4553	45139892	A	DOM	62	-0.7194	0.2191	-1.149	-0.2899	-3.283	0.001728	PC4
7	exm633123	91503228	A	DOM	62	-1.13	0.3448	-1.806	-0.4544	-3.278	0.001757	PC2
7	rs1011372	91509867	G	DOM	62	-1.13	0.3448	-1.806	-0.4544	-3.278	0.001757	PC2
18	rs17726716	47314604	G	REC	60	232	70.75	93.37	370.7	3.28	0.001775	delta_TT
1	rs453079	220929401	G	DOM	61	-8.117	2.481	-12.98	-3.254	-3.271	0.001805	delta_VO2max
1	exm150550	220936372	A	DOM	61	-8.117	2.481	-12.98	-3.254	-3.271	0.001805	delta_VO2max
14	rs11847459	37199161	C	DOM	61	-2.888	0.8841	-4.621	-1.156	-3.267	0.001828	delta_VO2max
2	exm209041	88424066	G	DOM	60	-117.3	35.95	-187.8	-46.88	-3.264	0.001859	delta_TT
13	rs9554677	100970465	A	REC	62	-1.14	0.35	-1.826	-0.4539	-3.257	0.00187	PC4
5	rs6890039	135173188	C	DOM	62	-0.8106	0.2489	-1.298	-0.3227	-3.257	0.001872	PC3
20	rs4809958	52782438	C	DOM	61	-1.096	0.3365	-1.756	-0.4366	-3.257	0.001882	PC2
5	rs2270817	157158553	A	DOM	60	261.3	80.22	104	418.5	3.257	0.0019	delta_TT
2	rs7606911	120573539	G	REC	61	-5.315	1.635	-8.519	-2.112	-3.252	0.001913	delta_VO2max
2	rs4404280	120686847	A	REC	61	-5.315	1.635	-8.519	-2.112	-3.252	0.001913	delta_VO2max
12	rs2878960	109577735	G	REC	62	-1.306	0.4025	-2.095	-0.5173	-3.245	0.001935	PC2
12	rs10877323	60028954	G	REC	62	1.563	0.4823	0.6174	2.508	3.24	0.001966	PC4
1	rs1749541	94958378	A	DOM	62	0.7866	0.2429	0.3106	1.263	3.239	0.001972	PC3
14	rs10131543	32148707	A	DOM	61	-5.797	1.789	-9.303	-2.29	-3.24	0.001981	delta_VO2max
22	exm1618359	46731689	A	DOM	60	-137.5	42.43	-220.7	-54.36	-3.241	0.00199	delta_TT
4	exm433728	169928842	C	DOM	62	-0.8193	0.2533	-1.316	-0.3228	-3.234	0.001999	PC3
3	rs1014595	60516133	G	DOM	61	2.913	0.9004	1.148	4.678	3.235	0.002009	delta_VO2max
22	rs5751404	43358737	C	DOM	61	3.067	0.9496	1.206	4.928	3.23	0.00204	delta_VO2max
22	rs5759070	43375701	G	DOM	61	3.067	0.9496	1.206	4.928	3.23	0.00204	delta_VO2max
22	rs972579	43387711	A	DOM	61	3.067	0.9496	1.206	4.928	3.23	0.00204	delta_VO2max
12	rs7954206	32844706	G	REC	60	317.4	98.25	124.9	510	3.231	0.002052	delta_TT
12	rs11052184	32848353	A	REC	60	317.4	98.25	124.9	510	3.231	0.002052	delta_TT
12	exm993427	32860302	A	REC	60	317.4	98.25	124.9	510	3.231	0.002052	delta_TT
12	rs10844314	32871481	A	REC	60	317.4	98.25	124.9	510	3.231	0.002052	delta_TT
12	exm993549	32908237	A	REC	60	317.4	98.25	124.9	510	3.231	0.002052	delta_TT
20	rs3185693	9519467	A	REC	60	317.4	98.25	124.9	510	3.231	0.002052	delta_TT
5	exm499856	157164962	A	DOM	62	-12.55	3.897	-20.19	-4.915	-3.221	0.002078	delta_LT
5	rs2270812	157164962	A	DOM	62	-12.55	3.897	-20.19	-4.915	-3.221	0.002078	delta_LT
1	rs16847706	174983207	C	DOM	60	-134	41.55	-215.4	-52.55	-3.225	0.002088	delta_TT
14	rs7159390	35715411	G	REC	62	16.49	5.124	6.452	26.54	3.219	0.00209	delta_LT
20	rs4809958	52782438	C	DOM	61	-13.21	4.11	-21.26	-5.154	-3.214	0.002139	delta_LT
18	rs1790613	55227111	A	REC	62	21	6.551	8.158	33.84	3.205	0.002179	delta_LT
1	rs12065621	165639264	G	DOM	62	0.7163	0.2235	0.2782	1.154	3.205	0.002181	PC4
15	rs8043020	83663005	G	DOM	62	0.7964	0.2485	0.3093	1.283	3.205	0.002182	PC4
6	exm513773	4133855	A	DOM	61	2.845	0.8909	1.099	4.592	3.194	0.002269	delta_VO2max
6	rs3177253	4133855	A	DOM	61	2.845	0.8909	1.099	4.592	3.194	0.002269	delta_VO2max
1	kgp6869268	113455099	G	DOM	62	0.7953	0.2492	0.3067	1.284	3.191	0.002275	PC3
1	exm84845	113456546	T	DOM	62	0.7953	0.2492	0.3067	1.284	3.191	0.002275	PC3
1	rs6537765	113493337	A	DOM	62	0.7953	0.2492	0.3067	1.284	3.191	0.002275	PC3
11	rs4576787	110317166	G	DOM	61	2.958	0.9264	1.142	4.773	3.193	0.002279	delta_VO2max
11	rs10488764	110331631	A	DOM	61	2.958	0.9264	1.142	4.773	3.193	0.002279	delta_VO2max
19	rs1827700	33196989	G	DOM	62	-0.9999	0.3135	-1.614	-0.3854	-3.189	0.002283	PC2
12	rs1642040	109580960	C	REC	61	-5.75	1.802	-9.283	-2.218	-3.19	0.002294	delta_VO2max
22	rs5756492	37424991	A	REC	62	0.9456	0.2969	0.3637	1.528	3.185	0.002315	PC4
6	rs11752776	107098989	G	REC	62	0.7902	0.2482	0.3038	1.277	3.184	0.002321	PC4
7	rs4129802	40307178	G	DOM	61	2.854	0.896	1.098	4.61	3.186	0.002326	delta_VO2max
12	rs7134351	105455217	G	REC	62	-2.797	0.8796	-4.521	-1.073	-3.18	0.002349	PC2
12	exm1037851	112186274	A	DOM	62	-1.576	0.4961	-2.548	-0.6033	-3.176	0.002376	PC4
6	rs10223892	99973893	A	DOM	61	-3.01	0.9478	-4.868	-1.153	-3.176	0.002392	delta_VO2max
3	rs6805296	60544132	C	DOM	61	-2.94	0.9266	-4.756	-1.124	-3.174	0.00241	delta_VO2max
11	rs12270780	34460711	A	REC	62	1.875	0.5915	0.7155	3.034	3.17	0.002419	PC4
12	exm2273499	108962804	A	DOM	60	-224	70.61	-362.5	-85.65	-3.173	0.002433	delta_TT
11	exm900125	34937813	A	REC	62	27.87	8.805	10.61	45.13	3.165	0.002451	delta_Wpeak
3	rs9822789	182802874	A	DOM	62	1.062	0.3374	0.4009	1.724	3.148	0.002579	PC2
2	rs7601356	211056657	G	DOM	60	110.6	35.09	41.81	179.4	3.151	0.00259	delta_TT
2	exm261805	211060050	C	DOM	60	110.6	35.09	41.81	179.4	3.151	0.00259	delta_TT
2	rs3106246	120578206	G	REC	61	-4.782	1.519	-7.759	-1.805	-3.148	0.002596	delta_VO2max
22	exm1583753	18226764	G	DOM	60	254.7	81.01	95.96	413.5	3.144	0.002642	delta_TT
11	rs2271820	43905096	G	REC	60	254.7	81.01	95.96	413.5	3.144	0.002642	delta_TT
16	exm1216236	8839954	A	DOM	60	122.5	39.02	45.99	198.9	3.139	0.002687	delta_TT
16	rs1731017	8839954	A	DOM	60	122.5	39.02	45.99	198.9	3.139	0.002687	delta_TT
17	exm1283807	5338281	A	DOM	62	-1.518	0.485	-2.468	-0.5671	-3.129	0.002723	PC4
22	rs4822225	43310652	C	DOM	61	2.964	0.9468	1.108	4.82	3.131	0.002731	delta_VO2max
13	rs3945431	42272932	G	REC	62	21.67	6.937	8.075	35.27	3.124	0.002766	delta_Wpeak
10	exm810351	13340236	A	DOM	62	1.064	0.341	0.3957	1.732	3.121	0.002794	PC2
6	rs11752776	107098989	G	DOM	62	-0.7756	0.2486	-1.263	-0.2884	-3.12	0.002798	PC3
5	rs11746506	44812566	A	REC	60	126.8	40.61	47.24	206.4	3.123	0.00281	delta_TT
5	rs12188871	44814004	A	REC	60	126.8	40.61	47.24	206.4	3.123	0.00281	delta_TT
3	exm298865	37053568	G	REC	62	1.192	0.3823	0.4429	1.941	3.118	0.002811	PC4
3	rs1799977	37053568	G	REC	62	1.192	0.3823	0.4429	1.941	3.118	0.002811	PC4
13	rs4772278	100934275	G	REC	62	-1.025	0.3288	-1.669	-0.3804	-3.117	0.002823	PC4
22	rs5756202	36870845	C	DOM	62	-0.7413	0.2379	-1.208	-0.2751	-3.116	0.002828	PC4
18	rs11873350	21863589	A	REC	60	310.9	99.76	115.3	506.4	3.116	0.002868	delta_TT
4	rs4698628	17608620	A	REC	62	1.11	0.3576	0.4093	1.811	3.104	0.002927	PC3
12	rs2268405	109589593	G	REC	61	-5.039	1.624	-8.223	-1.855	-3.102	0.002966	delta_VO2max
18	rs2848605	21912865	G	DOM	61	-2.778	0.8958	-4.534	-1.022	-3.101	0.002975	delta_VO2max
20	rs6050249	24994289	A	REC	62	-1.201	0.3881	-1.961	-0.4401	-3.094	0.003017	PC4
6	rs6903293	84227775	G	REC	62	1.832	0.5921	0.6715	2.992	3.094	0.003017	PC4
6	exm519709	24403377	A	DOM	62	2.244	0.7261	0.8205	3.667	3.09	0.003052	PC2
12	exm2250576	109633316	A	REC	62	-1.095	0.3545	-1.79	-0.4003	-3.089	0.003059	PC2
12	rs4300440	109633316	A	REC	62	-1.095	0.3545	-1.79	-0.4003	-3.089	0.003059	PC2
13	rs1218822	28011963	G	DOM	62	0.6601	0.2139	0.241	1.079	3.087	0.00308	PC4
12	exm994281	40013392	C	DOM	60	256.4	83.04	93.68	419.2	3.088	0.00311	delta_TT
9	rs3043	38397355	C	DOM	62	11.83	3.839	4.306	19.35	3.082	0.003127	delta_LT
1	rs201151	6732424	A	REC	62	14.78	4.8	5.368	24.18	3.078	0.003156	delta_LT
1	exm58898	52520740	A	DOM	62	-2.715	0.8828	-4.446	-0.9853	-3.076	0.003177	PC2
19	exm1417738	7992976	G	DOM	62	1.493	0.4862	0.5397	2.446	3.07	0.003233	PC4
20	rs927650	52772741	A	DOM	62	-12.84	4.185	-21.04	-4.637	-3.068	0.003252	delta_LT
9	rs9548	139317823	A	DOM	62	-0.9938	0.324	-1.629	-0.3587	-3.067	0.003263	PC2
16	rs5715	20792188	A	REC	61	-5.017	1.637	-8.225	-1.809	-3.065	0.003298	delta_VO2max
14	exm2273521	77978621	C	DOM	62	23.65	7.721	8.517	38.78	3.063	0.003298	delta_LT
1	rs11118607	220984364	A	REC	62	33.07	10.8	11.9	54.23	3.062	0.003309	delta_LT
21	rs2829823	26971388	A	DOM	61	-2.758	0.9009	-4.524	-0.9923	-3.061	0.003335	delta_VO2max
3	rs3772503	59980424	G	DOM	61	-2.818	0.9213	-4.623	-1.012	-3.058	0.003366	delta_VO2max
3	rs9882623	60106852	G	DOM	62	-12	3.926	-19.69	-4.302	-3.056	0.00337	delta_LT
6	rs1005521	5704014	A	REC	62	-17.51	5.737	-28.76	-6.268	-3.052	0.0034	delta_LT
10	rs1414395	13334136	A	DOM	62	0.9789	0.3209	0.35	1.608	3.051	0.003419	PC2
18	rs12964779	77794810	A	DOM	62	-1.043	0.3418	-1.713	-0.3726	-3.05	0.003426	PC2
14	rs11848309	35624831	C	REC	62	32.72	10.73	11.69	53.74	3.05	0.003427	delta_Wpeak
14	rs7144747	35637511	A	REC	62	32.72	10.73	11.69	53.74	3.05	0.003427	delta_Wpeak
3	rs1028950	67615531	C	DOM	62	11.98	3.933	4.267	19.68	3.045	0.003475	delta_LT
1	rs2271004	58996203	G	DOM	62	0.8064	0.2651	0.2868	1.326	3.042	0.003509	PC3
12	exm1037527	111908545	G	DOM	62	26.99	8.875	9.592	44.38	3.041	0.003516	delta_LT
10	rs10740051	51570152	A	DOM	62	0.7339	0.2417	0.2602	1.208	3.036	0.003562	PC3
2	rs7606911	120573539	G	REC	62	-1.358	0.4474	-2.234	-0.4807	-3.035	0.00358	PC3
2	rs4404280	120686847	A	REC	62	-1.358	0.4474	-2.234	-0.4807	-3.035	0.00358	PC3
8	rs7007115	125552276	A	REC	62	-0.8712	0.2879	-1.435	-0.3069	-3.026	0.003667	PC3
9	rs10991853	94023575	G	DOM	61	2.825	0.9333	0.9959	4.654	3.027	0.00368	delta_VO2max
9	rs10991880	94076827	A	DOM	61	2.825	0.9333	0.9959	4.654	3.027	0.00368	delta_VO2max
7	exm621034	48626771	A	DOM	62	-1.794	0.5933	-2.956	-0.6309	-3.023	0.003696	PC4
3	rs6792584	67531388	G	REC	62	-1.588	0.5256	-2.618	-0.5578	-3.021	0.00372	PC2
3	rs6548593	67536688	G	REC	62	-1.588	0.5256	-2.618	-0.5578	-3.021	0.00372	PC2
12	rs4445711	104636601	G	DOM	60	107	35.41	37.63	176.4	3.023	0.003749	delta_TT
16	exm1212157	3708170	A	DOM	62	-1.068	0.354	-1.762	-0.3744	-3.018	0.003758	PC4
18	rs1786123	21816349	A	REC	61	-3.921	1.3	-6.469	-1.374	-3.017	0.003785	delta_VO2max
14	rs3783968	78329316	G	DOM	62	-11.98	3.977	-19.78	-4.187	-3.013	0.003809	delta_LT
7	rs806172	127297002	G	DOM	62	-0.6416	0.2132	-1.059	-0.2238	-3.01	0.00384	PC4
6	rs2110904	107594771	G	DOM	62	-0.7739	0.2574	-1.278	-0.2694	-3.007	0.003877	PC3
5	rs3734165	137661434	A	DOM	62	12.72	4.232	4.427	21.02	3.006	0.003885	delta_LT
9	rs10991853	94023575	G	DOM	62	0.6513	0.2169	0.2262	1.076	3.003	0.003921	PC4
9	rs10991880	94076827	A	DOM	62	0.6513	0.2169	0.2262	1.076	3.003	0.003921	PC4
11	rs3782094	64892470	A	DOM	61	-2.907	0.9677	-4.804	-1.01	-3.004	0.003932	delta_VO2max
4	rs6810854	8397686	G	DOM	60	179.1	59.6	62.28	295.9	3.005	0.003944	delta_TT
3	exm328900	67411103	A	REC	62	16.06	5.361	5.551	26.57	2.995	0.004002	delta_Wpeak
3	rs12637020	67418124	A	REC	62	16.06	5.361	5.551	26.57	2.995	0.004002	delta_Wpeak
19	rs8112297	33199783	A	DOM	62	-0.9436	0.3152	-1.561	-0.3258	-2.993	0.004025	PC2
1	exm129778	183099560	A	DOM	62	-1.156	0.3861	-1.913	-0.399	-2.993	0.004027	PC4
8	rs7460251	87517988	A	REC	62	-17.04	5.694	-28.2	-5.876	-2.992	0.004043	delta_LT
19	rs11670757	41913431	C	DOM	61	-3.053	1.02	-5.052	-1.054	-2.993	0.004049	delta_VO2max
19	exm1471310	41939297	C	DOM	61	-3.053	1.02	-5.052	-1.054	-2.993	0.004049	delta_VO2max
10	exm2259631	74637326	G	DOM	62	1.679	0.5615	0.5781	2.779	2.989	0.004071	PC3
1	rs927728	94929485	A	REC	62	-0.9137	0.3057	-1.513	-0.3146	-2.989	0.004074	PC3
11	exm900125	34937813	A	REC	62	2.184	0.7311	0.7512	3.617	2.987	0.004094	PC2
2	rs6545388	54384927	G	REC	62	14.9	4.99	5.121	24.68	2.986	0.004108	delta_LT
15	rs12914266	45968535	A	DOM	62	-11.97	4.01	-19.83	-4.114	-2.986	0.00411	delta_Wpeak
9	rs12238387	94034568	G	DOM	62	0.8447	0.283	0.29	1.399	2.985	0.004123	PC4
3	exm2265457	60546856	A	DOM	61	-2.795	0.9361	-4.63	-0.9605	-2.986	0.004135	delta_VO2max
15	exm1167806	63433766	G	REC	62	-19.21	6.439	-31.83	-6.591	-2.984	0.00414	delta_LT
15	rs8468	63434110	G	REC	62	-19.21	6.439	-31.83	-6.591	-2.984	0.00414	delta_LT
17	rs4792309	12908204	G	DOM	62	0.625	0.2096	0.2141	1.036	2.981	0.004167	PC4
17	exm1296536	12915009	A	DOM	62	0.625	0.2096	0.2141	1.036	2.981	0.004167	PC4
17	rs4792311	12915009	A	DOM	62	0.625	0.2096	0.2141	1.036	2.981	0.004167	PC4
19	rs1827700	33196989	G	REC	62	0.9325	0.3128	0.3194	1.546	2.981	0.00417	PC4
8	kgp6098851	143992859	A	DOM	60	-192.3	64.5	-318.7	-65.83	-2.98	0.004226	delta_TT
8	kgp20108701	143994041	A	DOM	60	-192.3	64.5	-318.7	-65.83	-2.98	0.004226	delta_TT
20	kgp5285052	52770055	A	REC	61	14.4	4.837	4.916	23.88	2.976	0.004248	delta_LT
12	rs864061	13131705	A	REC	62	0.873	0.2936	0.2975	1.449	2.973	0.004264	PC3
6	rs6568470	107501047	A	DOM	62	11.37	3.825	3.872	18.87	2.972	0.004275	delta_LT
6	rs712210	151225768	A	DOM	60	107.3	36.09	36.62	178.1	2.975	0.004294	delta_TT
7	rs1318024	48660363	A	REC	62	-16.07	5.412	-26.68	-5.466	-2.97	0.004304	delta_LT
13	rs7325694	24430875	G	REC	60	-142.2	47.8	-235.9	-48.47	-2.974	0.004305	delta_TT
3	rs9822789	182802874	A	DOM	62	12.24	4.13	4.149	20.34	2.964	0.00437	delta_Wpeak
11	rs1458384	86177055	A	DOM	62	-0.7648	0.258	-1.27	-0.259	-2.964	0.004376	PC3
12	rs2300461	109580342	A	REC	61	-6.14	2.073	-10.2	-2.077	-2.962	0.004429	delta_VO2max
22	rs6518591	19924021	G	REC	62	-19.32	6.536	-32.13	-6.508	-2.956	0.004478	delta_LT
5	rs13361619	137648679	A	REC	62	-17.67	5.983	-29.4	-5.947	-2.954	0.004501	delta_Wpeak
3	rs2856076	60636061	A	REC	62	-1.038	0.3516	-1.727	-0.3488	-2.952	0.004526	PC3
13	exm1079984	111340101	A	DOM	61	-0.9866	0.3341	-1.641	-0.3317	-2.953	0.004539	PC4
11	rs634509	86191420	A	REC	62	1.877	0.636	0.6301	3.123	2.951	0.004542	PC2
17	rs9895443	27182944	G	DOM	60	-111.1	37.59	-184.7	-37.39	-2.955	0.004544	delta_TT
13	exm1076570	100425097	A	DOM	62	-2.142	0.7262	-3.566	-0.7192	-2.95	0.004547	PC2
10	exm810351	13340236	A	DOM	62	12.3	4.171	4.129	20.48	2.95	0.004552	delta_Wpeak
7	rs4129802	40307178	G	DOM	62	0.9302	0.3155	0.3119	1.549	2.949	0.004569	PC2
3	exm2265501	125867617	A	DOM	62	13.05	4.425	4.372	21.72	2.948	0.004577	delta_Wpeak
3	rs10934751	125868513	G	DOM	62	13.05	4.425	4.372	21.72	2.948	0.004577	delta_Wpeak
4	rs11132255	185718727	A	DOM	60	112.4	38.07	37.76	187	2.952	0.004581	delta_TT
8	rs10109171	107424062	A	REC	62	22.73	7.719	7.605	37.86	2.945	0.004613	delta_Wpeak
8	rs2978473	23411260	G	DOM	62	-11.9	4.041	-19.82	-3.98	-2.945	0.004615	delta_LT
17	exm1283807	5338281	A	DOM	60	239.7	81.27	80.38	398.9	2.949	0.004617	delta_TT
6	exm520020	24503597	A	DOM	62	1.557	0.529	0.5204	2.594	2.944	0.004633	PC2
6	kgp7300289	24503597	A	DOM	62	1.557	0.529	0.5204	2.594	2.944	0.004633	PC2
6	rs325001	44270936	G	DOM	62	0.7614	0.2587	0.2543	1.269	2.943	0.004641	PC3
7	exm632878	89984409	A	REC	62	14.18	4.828	4.721	23.65	2.938	0.004711	delta_LT
7	rs42664	89984409	A	REC	62	14.18	4.828	4.721	23.65	2.938	0.004711	delta_LT
19	rs17000211	10369086	A	DOM	62	-0.649	0.221	-1.082	-0.2158	-2.936	0.004731	PC4
7	rs1865195	48451939	G	DOM	62	-0.7536	0.2569	-1.257	-0.2502	-2.934	0.004761	PC3
9	exm797245	139256468	C	DOM	62	-14.16	4.826	-23.62	-4.7	-2.934	0.004763	delta_LT
9	rs9548	139317823	A	DOM	62	-11.6	3.958	-19.36	-3.843	-2.931	0.004801	delta_Wpeak
1	rs927728	94929485	A	REC	62	14.17	4.839	4.687	23.65	2.929	0.004833	delta_LT
13	rs450514	111301996	A	DOM	62	-0.977	0.3337	-1.631	-0.323	-2.928	0.004841	PC4
18	rs12455948	12414326	A	DOM	62	-12.94	4.423	-21.61	-4.272	-2.926	0.004871	delta_Wpeak
2	rs1368249	157391734	A	DOM	62	-0.9162	0.3132	-1.53	-0.3024	-2.925	0.004877	PC2
2	exm234160	157406249	G	DOM	62	-0.9162	0.3132	-1.53	-0.3024	-2.925	0.004877	PC2
6	exm567674	99374760	T	DOM	61	-4.454	1.522	-7.437	-1.47	-2.926	0.004894	delta_VO2max
2	exm223759	120439282	A	DOM	62	-31.57	10.8	-52.73	-10.41	-2.924	0.004894	delta_LT
15	rs11630132	45962627	A	DOM	62	-11.55	3.952	-19.3	-3.809	-2.924	0.004896	delta_Wpeak
22	exm1584453	18912678	A	REC	62	0.9612	0.3288	0.3167	1.606	2.923	0.004905	PC3
22	rs4819756	18912678	A	REC	62	0.9612	0.3288	0.3167	1.606	2.923	0.004905	PC3
2	rs603743	75065650	G	REC	62	17.98	6.15	5.922	30.03	2.923	0.004912	delta_LT
7	exm633123	91503228	A	DOM	62	-12.51	4.285	-20.91	-4.113	-2.92	0.004953	delta_LT
7	rs1011372	91509867	G	DOM	62	-12.51	4.285	-20.91	-4.113	-2.92	0.004953	delta_LT
5	rs13361619	137648679	A	REC	62	-1.441	0.4936	-2.408	-0.4734	-2.919	0.004963	PC2
18	rs931356	21891666	G	DOM	62	-11.35	3.889	-18.97	-3.722	-2.917	0.004991	delta_Wpeak
6	rs213205	33241135	A	REC	62	-0.9607	0.3297	-1.607	-0.3145	-2.914	0.005034	PC3
17	rs2072333	19559371	A	REC	61	-5.29	1.814	-8.846	-1.734	-2.916	0.005039	delta_VO2max
3	rs4974230	60780913	A	DOM	61	2.703	0.9272	0.8857	4.52	2.915	0.005044	delta_VO2max
5	rs2561196	65105622	G	DOM	61	2.9	0.995	0.9495	4.85	2.914	0.005058	delta_VO2max
3	rs13072301	101281665	G	DOM	62	11.68	4.011	3.815	19.54	2.911	0.005074	delta_LT
16	rs1641019	8854407	G	DOM	62	0.766	0.2631	0.2502	1.282	2.911	0.005076	PC3
1	rs4920653	17366871	G	DOM	62	11.12	3.819	3.63	18.6	2.91	0.005086	delta_LT
3	rs935734	67699371	G	DOM	62	-0.6162	0.2118	-1.031	-0.201	-2.909	0.005104	PC4
3	rs28534383	66139937	G	REC	62	-22.6	7.78	-37.85	-7.351	-2.905	0.005165	delta_Wpeak
3	rs28480121	66139965	C	REC	62	-22.6	7.78	-37.85	-7.351	-2.905	0.005165	delta_Wpeak
6	exm513710	4116262	A	DOM	61	2.618	0.9006	0.8524	4.383	2.906	0.00517	delta_VO2max
6	exm513726	4122249	A	DOM	61	2.618	0.9006	0.8524	4.383	2.906	0.00517	delta_VO2max
6	rs659305	4125655	G	DOM	61	2.618	0.9006	0.8524	4.383	2.906	0.00517	delta_VO2max
2	rs1995916	120628463	A	REC	62	-1.074	0.3703	-1.8	-0.3488	-2.902	0.005207	PC3
9	exm795872	138395624	A	DOM	62	2.005	0.6908	0.6505	3.359	2.902	0.005211	PC3
6	rs712210	151225768	A	DOM	62	0.7142	0.2466	0.2309	1.198	2.896	0.005289	PC3
20	rs6141038	9776961	G	REC	62	-14.07	4.858	-23.59	-4.548	-2.896	0.005289	delta_LT
7	rs4917118	48428981	G	DOM	62	-0.71	0.2453	-1.191	-0.2293	-2.895	0.005312	PC3
7	kgp13809651	86974951	A	DOM	61	7.31	2.524	2.363	12.26	2.896	0.005321	delta_VO2max
7	kgp4354325	86975025	A	DOM	61	7.31	2.524	2.363	12.26	2.896	0.005321	delta_VO2max
3	rs7634772	60102668	G	DOM	62	1.111	0.384	0.3587	1.864	2.894	0.005324	PC2
22	rs5746474	18245932	G	DOM	62	-11.39	3.938	-19.11	-3.675	-2.893	0.005336	delta_Wpeak
14	rs9323652	78288709	G	DOM	62	0.625	0.2161	0.2014	1.049	2.892	0.005356	PC4
19	exm1442152	17450016	A	REC	60	185.9	64.22	60.02	311.8	2.894	0.005373	delta_TT
3	rs17746541	60379253	C	REC	61	15.47	5.35	4.988	25.96	2.892	0.005378	delta_Wpeak
17	exm1323297	40065774	C	DOM	62	13.53	4.68	4.353	22.7	2.89	0.005383	delta_Wpeak
14	rs1429845	37277315	C	DOM	62	0.7046	0.2439	0.2266	1.183	2.889	0.005401	PC4
5	rs13177918	149825870	A	REC	60	206.4	71.37	66.5	346.2	2.892	0.005415	delta_TT
5	exm495687	149826526	A	REC	60	206.4	71.37	66.5	346.2	2.892	0.005415	delta_TT
5	rs13182637	149826526	A	REC	60	206.4	71.37	66.5	346.2	2.892	0.005415	delta_TT
1	rs8559	28564252	G	REC	62	20.13	6.972	6.468	33.8	2.888	0.005418	delta_Wpeak
12	rs3825391	110973846	C	REC	62	20.25	7.02	6.496	34.01	2.885	0.005453	delta_LT
12	rs7957299	111002311	G	REC	62	20.25	7.02	6.496	34.01	2.885	0.005453	delta_LT
3	rs2594257	60523330	G	DOM	61	-2.657	0.9209	-4.462	-0.8519	-2.885	0.005486	delta_VO2max
3	rs2250952	67628283	A	REC	62	-1.282	0.4447	-2.153	-0.4102	-2.882	0.005498	PC3
1	rs233130	85795112	G	DOM	62	-11.74	4.074	-19.72	-3.755	-2.882	0.005506	delta_Wpeak
20	rs6133735	9646834	A	DOM	61	-12.97	4.498	-21.78	-4.151	-2.883	0.00552	delta_LT
3	rs3772503	59980424	G	DOM	62	-0.7218	0.2507	-1.213	-0.2305	-2.879	0.005544	PC3
17	rs6565625	79681370	G	DOM	62	11.57	4.019	3.69	19.44	2.878	0.005563	delta_LT
9	rs12347456	6549727	G	REC	62	-1.138	0.3957	-1.913	-0.3623	-2.876	0.005601	PC2
17	rs7214862	14000805	C	REC	60	-235	81.71	-395.2	-74.89	-2.877	0.005648	delta_TT
10	rs1870143	82182328	A	DOM	62	0.6095	0.2123	0.1935	1.026	2.872	0.005664	PC4
18	exm1388467	55247336	A	DOM	62	18.44	6.42	5.853	31.02	2.872	0.005664	delta_Wpeak
3	rs11925979	197256058	A	DOM	62	13.88	4.833	4.406	23.35	2.872	0.005665	delta_Wpeak
4	exm397749	47584046	A	DOM	61	3.01	1.048	0.9567	5.063	2.873	0.00567	delta_VO2max
10	rs3737058	133784881	A	DOM	62	11.28	3.929	3.58	18.98	2.871	0.005671	delta_LT
2	exm2269085	75107048	C	REC	62	15.03	5.234	4.766	25.28	2.87	0.005683	delta_LT
6	exm591893	160211648	A	DOM	61	2.756	0.9598	0.8749	4.637	2.872	0.005695	delta_VO2max
14	rs712399	37389296	A	DOM	62	-10.99	3.83	-18.49	-3.48	-2.869	0.005712	delta_LT
19	rs8108064	5903807	C	REC	62	-1.022	0.3564	-1.72	-0.3233	-2.867	0.005733	PC4
11	rs638492	86217761	A	DOM	61	-3.363	1.172	-5.661	-1.065	-2.869	0.00574	delta_VO2max
7	rs1206361	121737773	A	DOM	62	1.281	0.447	0.4052	2.157	2.867	0.005744	PC2
12	exm1037851	112186274	A	DOM	60	240.1	83.67	76.09	404.1	2.869	0.005761	delta_TT
1	rs12039707	112000344	C	REC	62	-1.02	0.356	-1.718	-0.3222	-2.865	0.005767	PC4
13	exm1076570	100425097	A	DOM	61	-5.968	2.082	-10.05	-1.888	-2.867	0.005769	delta_VO2max
14	rs2415265	35630388	G	REC	62	-1.113	0.3886	-1.874	-0.3512	-2.864	0.005789	PC2
8	rs4734914	107416502	A	DOM	61	2.617	0.9134	0.8266	4.407	2.865	0.0058	delta_VO2max
7	exm621034	48626771	A	DOM	61	-7.264	2.536	-12.23	-2.294	-2.865	0.005804	delta_VO2max
18	rs275875	21851280	G	REC	60	144.5	50.42	45.68	243.3	2.866	0.005815	delta_TT
3	rs1996828	60416547	C	DOM	61	-2.603	0.9098	-4.386	-0.8199	-2.861	0.005861	delta_VO2max
12	rs7135947	109629457	A	DOM	62	1.007	0.3523	0.3165	1.698	2.858	0.005877	PC2
1	rs6692011	213174934	A	DOM	62	43.53	15.23	13.67	73.38	2.858	0.005888	delta_Wpeak
20	exm1534651	32295687	A	DOM	62	43.53	15.23	13.67	73.38	2.858	0.005888	delta_Wpeak
2	rs16853823	216203296	G	REC	62	43.53	15.23	13.67	73.38	2.858	0.005888	delta_Wpeak
4	rs11132255	185718727	A	REC	62	43.53	15.23	13.67	73.38	2.858	0.005888	delta_Wpeak
15	rs2218309	45938661	G	REC	62	43.53	15.23	13.67	73.38	2.858	0.005888	delta_Wpeak
15	exm1183730	83680329	A	REC	62	43.53	15.23	13.67	73.38	2.858	0.005888	delta_Wpeak
8	rs2936512	6599005	A	REC	62	19.92	6.975	6.254	33.6	2.857	0.005905	delta_Wpeak
5	rs2748241	149827494	A	REC	60	186.3	65.14	58.59	313.9	2.859	0.005919	delta_TT
3	rs939496	60595403	A	DOM	62	0.7327	0.2566	0.2296	1.236	2.855	0.005935	PC3
9	rs9548	139317823	A	DOM	62	-11.41	4	-19.25	-3.569	-2.852	0.005976	delta_LT
6	exm519709	24403377	A	DOM	62	25.4	8.907	7.946	42.86	2.852	0.005979	delta_Wpeak
12	rs12824299	109631905	C	REC	61	-5.199	1.822	-8.77	-1.628	-2.853	0.005986	delta_VO2max
10	exm833761	74886544	G	DOM	60	282.7	99.04	88.53	476.8	2.854	0.006011	delta_TT
4	rs6817661	47526473	A	DOM	62	0.6145	0.2157	0.1917	1.037	2.849	0.006037	PC4
8	rs7844005	91044281	A	DOM	60	233.2	81.8	72.9	393.6	2.851	0.006055	delta_TT
8	rs2912078	6605662	A	REC	62	14.34	5.039	4.463	24.22	2.846	0.006086	delta_LT
17	exm1314423	35743010	G	REC	62	1.401	0.4922	0.4359	2.365	2.846	0.006087	PC4
10	exm854612	106022789	A	REC	60	158.2	55.52	49.35	267	2.849	0.006094	delta_TT
10	rs4925	106022789	A	REC	60	158.2	55.52	49.35	267	2.849	0.006094	delta_TT
20	exm1534640	32295541	A	REC	62	13.32	4.682	4.14	22.49	2.844	0.006108	delta_Wpeak
20	rs2747554	32299042	A	REC	62	13.32	4.682	4.14	22.49	2.844	0.006108	delta_Wpeak
3	rs7629273	11836386	A	DOM	60	110.6	38.85	34.48	186.8	2.847	0.006118	delta_TT
8	rs2167801	107494071	T	REC	62	0.9497	0.3342	0.2947	1.605	2.842	0.00615	PC4
22	rs5756489	37417197	A	DOM	62	0.9205	0.3241	0.2854	1.556	2.841	0.00617	PC2
9	exm751990	38396065	C	REC	62	13.1	4.611	4.059	22.13	2.84	0.006175	delta_LT
5	exm449261	35013058	A	DOM	60	-395.2	139	-667.6	-122.9	-2.844	0.006175	delta_TT
3	rs13070093	60939763	G	REC	60	-395.2	139	-667.6	-122.9	-2.844	0.006175	delta_TT
6	exm-rs9262135	30618906	G	REC	60	-395.2	139	-667.6	-122.9	-2.844	0.006175	delta_TT
12	rs12580201	81563766	G	REC	60	-395.2	139	-667.6	-122.9	-2.844	0.006175	delta_TT
16	rs11648370	20791506	A	REC	60	-395.2	139	-667.6	-122.9	-2.844	0.006175	delta_TT
16	rs9925327	20929602	A	REC	60	-395.2	139	-667.6	-122.9	-2.844	0.006175	delta_TT
16	rs11646135	89199108	A	REC	60	-395.2	139	-667.6	-122.9	-2.844	0.006175	delta_TT
16	rs12930806	89203073	A	REC	60	-395.2	139	-667.6	-122.9	-2.844	0.006175	delta_TT
16	rs12599126	89206483	G	REC	60	-395.2	139	-667.6	-122.9	-2.844	0.006175	delta_TT
11	rs10749914	108012077	G	DOM	60	-114.9	40.41	-194.1	-35.66	-2.843	0.0062	delta_TT
2	rs3106242	120661001	G	REC	62	19.53	6.879	6.043	33.01	2.838	0.006208	delta_LT
12	exm1054122	133295353	A	DOM	62	1.087	0.3832	0.3361	1.838	2.837	0.006232	PC3
10	rs1870143	82182328	A	DOM	60	-102	35.91	-172.4	-31.61	-2.84	0.006241	delta_TT
1	rs2275163	241730054	A	REC	61	5.238	1.846	1.62	8.856	2.838	0.006255	delta_VO2max
5	rs7714044	125918041	A	DOM	62	-1.091	0.3848	-1.845	-0.3369	-2.835	0.006258	PC2
5	exm-rs13182402	125918148	G	DOM	62	-1.091	0.3848	-1.845	-0.3369	-2.835	0.006258	PC2
5	rs13182402	125918148	G	DOM	62	-1.091	0.3848	-1.845	-0.3369	-2.835	0.006258	PC2
5	rs900641	125931022	C	DOM	62	-1.091	0.3848	-1.845	-0.3369	-2.835	0.006258	PC2
1	rs6660167	94888021	A	DOM	62	-0.8929	0.3149	-1.51	-0.2757	-2.835	0.006263	PC2
11	rs1104739	67802907	C	DOM	62	12.6	4.447	3.88	21.31	2.832	0.006313	delta_LT
18	rs2848605	21912865	G	DOM	62	-0.8939	0.3156	-1.513	-0.2753	-2.832	0.006318	PC2
11	rs664613	86193603	C	DOM	60	-106.3	37.49	-179.8	-32.83	-2.836	0.006318	delta_TT
6	rs9386622	107509052	A	DOM	60	105.1	37.09	32.36	177.8	2.832	0.006375	delta_TT
6	rs797125	5360749	A	REC	60	-182.7	64.52	-309.2	-56.24	-2.832	0.006388	delta_TT
10	rs10510053	120907828	A	REC	62	1.247	0.4408	0.3825	2.111	2.828	0.006393	PC4
8	rs17739179	9937217	A	DOM	62	-0.9335	0.3302	-1.581	-0.2863	-2.827	0.006409	PC3
11	rs536715	230368	A	DOM	60	-124.4	43.95	-210.5	-38.24	-2.83	0.006416	delta_TT
20	rs6087027	9778653	G	REC	62	-12.97	4.591	-21.97	-3.973	-2.825	0.006436	delta_LT
13	exm1065872	42404710	A	DOM	62	0.9473	0.3353	0.29	1.604	2.825	0.006442	PC4
4	rs7682161	89191346	G	DOM	62	21.94	7.766	6.714	37.16	2.824	0.00645	delta_Wpeak
2	rs1368249	157391734	A	DOM	62	-10.79	3.819	-18.27	-3.3	-2.824	0.006455	delta_Wpeak
2	exm234160	157406249	G	DOM	62	-10.79	3.819	-18.27	-3.3	-2.824	0.006455	delta_Wpeak
7	rs6958584	48526625	G	REC	62	-16.15	5.722	-27.37	-4.936	-2.823	0.006484	delta_LT
12	rs1642040	109580960	C	REC	62	-21.97	7.785	-37.23	-6.709	-2.822	0.006498	delta_Wpeak
17	rs7223763	66982991	G	DOM	62	30.4	10.78	9.283	51.52	2.821	0.006504	delta_Wpeak
1	rs12090635	201936324	G	DOM	61	-2.681	0.9499	-4.543	-0.8193	-2.822	0.006517	delta_VO2max
8	rs13269963	27400604	A	DOM	62	0.6285	0.2229	0.1918	1.065	2.82	0.006522	PC4
14	rs7159390	35715411	G	REC	62	1.203	0.4265	0.3667	2.038	2.82	0.006532	PC2
12	exm1005586	52913668	A	DOM	62	-1.157	0.4105	-1.962	-0.3529	-2.82	0.006537	PC3
16	exm1203741	1869987	A	DOM	60	279.9	99.18	85.49	474.3	2.822	0.00656	delta_TT
16	exm1213526	4491416	G	DOM	60	279.9	99.18	85.49	474.3	2.822	0.00656	delta_TT
9	rs12347456	6549727	G	REC	61	-3.306	1.173	-5.605	-1.006	-2.818	0.006605	delta_VO2max
8	rs10955069	97253788	A	REC	62	-0.7061	0.2508	-1.198	-0.2145	-2.815	0.006615	PC4
15	rs11630132	45962627	A	DOM	62	-0.92	0.327	-1.561	-0.279	-2.813	0.006655	PC2
10	exm850064	102744376	G	DOM	62	1.009	0.359	0.3056	1.713	2.811	0.006686	PC2
7	rs10247649	95216247	G	REC	60	-121.8	43.29	-206.7	-37	-2.815	0.006692	delta_TT
19	rs2569714	48861281	G	DOM	62	-0.8811	0.3136	-1.496	-0.2665	-2.81	0.006711	PC2
11	rs624843	86207816	A	REC	62	2.053	0.7305	0.621	3.484	2.81	0.006711	PC2
14	rs2284230	78015897	A	REC	62	21.89	7.792	6.614	37.16	2.809	0.006734	delta_Wpeak
14	rs10151883	50725773	A	DOM	62	1.202	0.4279	0.3629	2.04	2.808	0.006748	PC2
2	exm256840	202122995	A	DOM	61	2.598	0.9247	0.7854	4.41	2.809	0.006756	delta_VO2max
8	rs556049	9919062	A	REC	61	-5.93	2.111	-10.07	-1.793	-2.809	0.006759	delta_VO2max
20	rs6079176	13780386	A	DOM	62	10.83	3.861	3.263	18.4	2.805	0.006803	delta_Wpeak
18	rs275875	21851280	G	DOM	62	-0.6197	0.221	-1.053	-0.1867	-2.805	0.00681	PC4
11	rs624843	86207816	A	REC	62	24.87	8.871	7.488	42.26	2.804	0.006821	delta_Wpeak
16	rs1641019	8854407	G	DOM	60	109.5	39.02	33.04	186	2.807	0.006837	delta_TT
2	rs2270476	211525764	A	DOM	62	0.8923	0.3184	0.2683	1.516	2.803	0.006849	PC3
11	rs7122539	66662731	A	REC	61	31.49	11.23	9.477	53.5	2.804	0.006859	delta_Wpeak
7	rs3807325	132523462	G	REC	62	-1.213	0.4331	-2.061	-0.3636	-2.8	0.006905	PC4
13	rs4299049	42173787	A	DOM	62	10.71	3.829	3.205	18.21	2.797	0.006951	delta_Wpeak
6	rs3765311	24503862	C	REC	62	1.023	0.3659	0.3061	1.74	2.797	0.006961	PC2
10	rs1414395	13334136	A	DOM	62	11.08	3.968	3.301	18.86	2.792	0.007055	delta_LT
2	rs6744662	54393570	A	DOM	62	12.81	4.59	3.815	21.81	2.791	0.007065	delta_LT
3	rs6777650	60775968	A	DOM	61	-3.751	1.344	-6.386	-1.117	-2.791	0.007103	delta_VO2max
10	exm2259631	74637326	G	DOM	61	5.827	2.089	1.733	9.92	2.79	0.007123	delta_VO2max
22	rs761746	32025913	G	DOM	62	0.8825	0.3165	0.2621	1.503	2.788	0.007124	PC2
3	rs2856076	60636061	A	REC	60	-142.8	51.17	-243.1	-42.55	-2.791	0.007129	delta_TT
11	exm968605	126081403	G	DOM	60	103.4	37.05	30.75	176	2.79	0.007157	delta_TT
6	rs708037	5366604	C	DOM	62	1.259	0.4519	0.3733	2.145	2.786	0.007166	PC2
9	rs3747815	116137673	C	REC	62	1.248	0.4484	0.3687	2.126	2.782	0.007241	PC3
1	rs1889925	65687556	A	REC	62	-2.035	0.7316	-3.469	-0.6013	-2.782	0.007246	PC2
17	rs8076470	48625828	A	REC	62	-1.023	0.368	-1.744	-0.3018	-2.78	0.007279	PC3
19	rs17000211	10369086	A	DOM	62	11.24	4.044	3.316	19.17	2.78	0.007283	delta_LT
3	exm-rs854208	45452578	A	REC	62	-30.36	10.92	-51.76	-8.95	-2.78	0.007293	delta_Wpeak
3	rs854208	45452578	A	REC	62	-30.36	10.92	-51.76	-8.95	-2.78	0.007293	delta_Wpeak
21	exm1568398	35514749	A	DOM	60	199.5	71.73	58.93	340.1	2.782	0.007322	delta_TT
3	rs2064016	60116055	G	DOM	60	-109.9	39.53	-187.4	-32.43	-2.78	0.007346	delta_TT
13	rs7322458	43635730	A	DOM	62	-0.6373	0.2295	-1.087	-0.1874	-2.777	0.007351	PC4
6	rs11153056	107517159	G	REC	62	-1.006	0.3624	-1.716	-0.2956	-2.776	0.007371	PC4
8	rs9886564	125343256	G	DOM	61	-3.109	1.12	-5.304	-0.915	-2.777	0.007373	delta_VO2max
1	kgp1588165	19199067	A	DOM	62	-1.579	0.5692	-2.695	-0.4632	-2.774	0.007407	PC3
2	rs3771781	75085163	G	DOM	60	110.2	39.75	32.35	188.2	2.774	0.007477	delta_TT
19	exm1417761	7998386	G	DOM	62	1.363	0.4924	0.3974	2.328	2.767	0.007542	PC4
16	rs2269766	20917748	C	DOM	61	-2.634	0.9517	-4.499	-0.7689	-2.768	0.007559	delta_VO2max
13	rs1218822	28011963	G	REC	61	3.574	1.292	1.042	6.106	2.767	0.007579	delta_VO2max
19	rs1827700	33196989	G	DOM	62	-10.72	3.878	-18.32	-3.123	-2.765	0.007579	delta_Wpeak
4	rs6536991	141481581	G	DOM	62	10.99	3.976	3.197	18.78	2.764	0.007603	delta_LT
7	rs6972561	89982132	G	REC	62	21.66	7.843	6.29	37.04	2.762	0.00765	delta_LT
15	exm1187499	89859994	A	DOM	61	-4.593	1.663	-7.853	-1.332	-2.761	0.007702	delta_VO2max
14	exm2267718	68089430	A	DOM	62	0.5831	0.2115	0.1686	0.9977	2.757	0.007747	PC4
3	exm-rs854208	45452578	A	REC	62	-2.482	0.9004	-4.247	-0.7171	-2.756	0.007766	PC2
3	rs854208	45452578	A	REC	62	-2.482	0.9004	-4.247	-0.7171	-2.756	0.007766	PC2
12	rs2878960	109577735	G	REC	61	-3.244	1.176	-5.55	-0.9386	-2.758	0.007768	delta_VO2max
22	rs737866	19930109	G	DOM	60	-98.62	35.78	-168.7	-28.5	-2.757	0.007831	delta_TT
7	rs322820	127731618	A	REC	62	-1.233	0.4481	-2.111	-0.3544	-2.751	0.007879	PC2
13	rs9634767	42270305	G	DOM	62	-10.58	3.851	-18.13	-3.036	-2.748	0.007934	delta_Wpeak
22	exm1605275	37420423	A	DOM	62	-2.444	0.8897	-4.188	-0.7007	-2.748	0.007951	PC2
20	rs6062129	60762198	G	DOM	60	99.56	36.19	28.62	170.5	2.751	0.007956	delta_TT
13	rs2761174	100427448	A	DOM	60	107.2	38.96	30.8	183.5	2.751	0.007961	delta_TT
18	rs275875	21851280	G	REC	62	-0.8349	0.304	-1.431	-0.2391	-2.747	0.007972	PC4
7	exm620605	48314151	C	DOM	60	274.2	99.7	78.76	469.6	2.75	0.007973	delta_TT
17	rs2072333	19559371	A	REC	62	-1.181	0.4305	-2.025	-0.3375	-2.744	0.008028	PC4
7	rs806172	127297002	G	REC	61	-4.238	1.544	-7.265	-1.212	-2.745	0.00805	delta_VO2max
7	rs3808088	127526038	A	REC	61	-4.238	1.544	-7.265	-1.212	-2.745	0.00805	delta_VO2max
3	rs7638381	197254550	G	DOM	62	10.51	3.836	2.991	18.03	2.74	0.008121	delta_Wpeak
4	rs6536991	141481581	G	DOM	62	0.8915	0.3254	0.2537	1.529	2.739	0.008128	PC2
2	rs2041840	37467264	G	DOM	62	12.08	4.41	3.436	20.72	2.739	0.008133	delta_LT
3	rs6446179	61023355	A	DOM	62	-0.6855	0.2505	-1.176	-0.1946	-2.737	0.008181	PC3
2	rs1723285	74426038	A	DOM	62	0.6767	0.2473	0.1919	1.162	2.736	0.008204	PC3
3	rs12489223	67475097	A	REC	61	-4.516	1.651	-7.752	-1.28	-2.735	0.008263	delta_VO2max
6	exm520020	24503597	A	DOM	62	17.83	6.528	5.032	30.62	2.731	0.008316	delta_LT
6	kgp7300289	24503597	A	DOM	62	17.83	6.528	5.032	30.62	2.731	0.008316	delta_LT
17	rs2541240	53042872	A	REC	60	146.1	53.46	41.28	250.8	2.732	0.008364	delta_TT
11	rs634509	86191420	A	REC	62	21.27	7.794	5.992	36.54	2.729	0.008365	delta_Wpeak
14	rs6571767	37400841	G	DOM	62	0.593	0.2175	0.1667	1.019	2.726	0.008422	PC4
19	rs504103	48853653	G	DOM	62	-0.8581	0.3147	-1.475	-0.2412	-2.726	0.008423	PC2
3	rs10936180	100107095	C	DOM	62	0.7089	0.26	0.1992	1.219	2.726	0.008428	PC4
1	rs1378227	86028530	A	DOM	62	0.577	0.2117	0.1621	0.9919	2.726	0.008434	PC4
9	rs3765555	6535975	A	DOM	62	0.8659	0.3177	0.2431	1.489	2.725	0.008446	PC2
6	rs7773295	107637486	A	DOM	60	100.2	36.74	28.22	172.2	2.728	0.008454	delta_TT
7	rs2111815	132699246	A	DOM	60	-108.1	39.64	-185.8	-30.4	-2.727	0.00848	delta_TT
13	rs2763940	100267241	A	REC	62	30.22	11.1	8.472	51.97	2.723	0.008483	delta_Wpeak
8	rs10087808	107408180	G	DOM	62	0.7009	0.2576	0.196	1.206	2.721	0.008546	PC3
2	rs3771316	191749035	C	DOM	62	-0.7951	0.2924	-1.368	-0.222	-2.719	0.008582	PC3
6	exm519709	24403377	A	DOM	61	5.735	2.108	1.603	9.866	2.72	0.00859	delta_VO2max
6	rs2760117	24504189	A	REC	62	14.87	5.47	4.148	25.59	2.718	0.008603	delta_LT
4	rs749915	39474868	A	REC	60	271.1	99.6	75.83	466.3	2.721	0.008609	delta_TT
6	rs2326632	5625287	G	REC	60	271.1	99.6	75.83	466.3	2.721	0.008609	delta_TT
9	rs9785225	93982492	A	DOM	62	11.53	4.241	3.215	19.84	2.718	0.008611	delta_LT
17	exm1323297	40065774	C	DOM	62	1.055	0.3883	0.2941	1.816	2.717	0.008623	PC2
1	rs17552114	75172652	G	DOM	61	-4.98	1.832	-8.57	-1.39	-2.719	0.008626	delta_VO2max
13	exm2271930	42184928	G	DOM	62	0.9593	0.3531	0.2673	1.651	2.717	0.008634	PC2
12	rs850941	13150605	A	REC	62	0.8764	0.3227	0.2439	1.509	2.716	0.008659	PC3
6	rs3765311	24503862	C	REC	62	12.19	4.489	3.391	20.99	2.715	0.008671	delta_LT
20	rs9967942	9555781	C	REC	62	1.353	0.4989	0.3756	2.331	2.713	0.008731	PC2
9	rs2039300	4725823	G	REC	60	-123.1	45.33	-211.9	-34.23	-2.715	0.008755	delta_TT
1	rs1538115	165658750	A	DOM	62	10.6	3.91	2.936	18.26	2.711	0.008776	delta_LT
1	rs6660167	94888021	A	DOM	62	-10.42	3.843	-17.95	-2.885	-2.711	0.008779	delta_Wpeak
22	rs4838861	50642777	G	REC	62	-0.9135	0.337	-1.574	-0.2529	-2.711	0.008783	PC4
14	rs7144852	37278322	A	DOM	62	0.5781	0.2133	0.16	0.9962	2.71	0.008793	PC4
3	rs6792584	67531388	G	REC	61	-4.128	1.522	-7.111	-1.144	-2.712	0.008793	delta_VO2max
3	rs6548593	67536688	G	REC	61	-4.128	1.522	-7.111	-1.144	-2.712	0.008793	delta_VO2max
6	rs1180237	83943928	C	DOM	61	2.515	0.9275	0.6968	4.332	2.711	0.008803	delta_VO2max
6	exm2270352	83968946	C	DOM	61	2.515	0.9275	0.6968	4.332	2.711	0.008803	delta_VO2max
11	exm955632	111908162	G	DOM	62	-10.97	4.05	-18.91	-3.035	-2.709	0.008812	delta_LT
11	rs627441	111908162	G	DOM	62	-10.97	4.05	-18.91	-3.035	-2.709	0.008812	delta_LT
3	rs935734	67699371	G	REC	61	-4.127	1.522	-7.111	-1.143	-2.711	0.008814	delta_VO2max
3	rs9868373	60461994	G	DOM	61	-2.477	0.9139	-4.269	-0.6861	-2.711	0.008818	delta_VO2max
7	exm2258132	132481248	A	DOM	62	21.37	7.889	5.905	36.83	2.709	0.008829	delta_LT
2	rs2041840	37467264	G	REC	62	12.09	4.464	3.34	20.84	2.708	0.008838	delta_Wpeak
14	exm1092102	24572812	A	DOM	62	1.088	0.4018	0.3003	1.875	2.707	0.008856	PC2
8	rs10955069	97253788	A	DOM	62	-0.7174	0.265	-1.237	-0.198	-2.707	0.008861	PC3
5	rs272885	131667736	A	REC	62	0.9766	0.3607	0.2695	1.684	2.707	0.008864	PC4
2	rs2664253	191148558	G	REC	60	122.4	45.19	33.82	211	2.708	0.008911	delta_TT
2	rs291458	191181481	A	REC	60	122.4	45.19	33.82	211	2.708	0.008911	delta_TT
2	exm253061	191184475	A	REC	60	122.4	45.19	33.82	211	2.708	0.008911	delta_TT
19	exm1507399	55568084	A	DOM	60	161.4	59.62	44.58	278.3	2.708	0.008925	delta_TT
19	exm2275120	55568085	A	DOM	60	161.4	59.62	44.58	278.3	2.708	0.008925	delta_TT
3	rs1966617	197281093	G	REC	62	1.355	0.5011	0.3728	2.337	2.704	0.008939	PC3
9	exm-rs3829109	139256766	A	REC	62	1.367	0.5057	0.3758	2.358	2.703	0.008959	PC4
10	rs1414395	13334136	A	DOM	62	10.69	3.954	2.937	18.44	2.703	0.008971	delta_Wpeak
6	rs9402863	99971429	A	DOM	61	-2.614	0.9666	-4.508	-0.7192	-2.704	0.008974	delta_VO2max
22	rs3952	38456598	G	REC	61	-4.489	1.66	-7.742	-1.235	-2.704	0.008974	delta_VO2max
12	rs10861328	105448288	A	REC	62	-13.08	4.842	-22.57	-3.59	-2.701	0.008999	delta_Wpeak
2	rs3106242	120661001	G	REC	62	-1.183	0.4383	-2.042	-0.3238	-2.699	0.00906	PC3
9	exm797245	139256468	C	DOM	62	-1.076	0.3986	-1.857	-0.2944	-2.699	0.009067	PC2
3	rs13072301	101281665	G	DOM	62	0.8928	0.3309	0.2441	1.541	2.698	0.00909	PC2
1	rs6703140	108697224	A	DOM	62	11.29	4.185	3.083	19.49	2.697	0.009114	delta_LT
1	rs11161606	85853902	G	REC	62	16.4	6.086	4.47	28.33	2.694	0.009168	delta_LT
6	rs9386573	107059471	A	DOM	61	-2.532	0.9393	-4.373	-0.6912	-2.696	0.009175	delta_VO2max
5	rs6881873	41851458	A	DOM	62	-11.11	4.124	-19.19	-3.026	-2.694	0.009184	delta_LT
6	rs6931421	80880138	C	DOM	62	-10.52	3.905	-18.17	-2.865	-2.694	0.009187	delta_LT
20	rs6133735	9646834	A	DOM	61	0.6711	0.2492	0.1827	1.16	2.693	0.009244	PC4
10	rs880568	101372411	A	DOM	62	14.1	5.24	3.831	24.37	2.691	0.009248	delta_LT
10	exm848294	101473218	A	DOM	62	14.1	5.24	3.831	24.37	2.691	0.009248	delta_LT
13	rs9513648	100332461	G	REC	62	1.154	0.429	0.3128	1.994	2.689	0.0093	PC2
3	exm-rs10513789	182760073	C	DOM	62	0.8956	0.3331	0.2426	1.549	2.688	0.009321	PC2
17	exm1369196	80042792	A	DOM	61	4.996	1.858	1.355	8.637	2.69	0.009328	delta_VO2max
2	exm218245	105665808	A	REC	60	221.1	82.19	60.06	382.2	2.691	0.009338	delta_TT
2	rs12618715	105700545	A	REC	60	221.1	82.19	60.06	382.2	2.691	0.009338	delta_TT
19	rs8108064	5903807	C	REC	61	-4.1	1.525	-7.09	-1.111	-2.689	0.009352	delta_VO2max
14	rs11848309	35624831	C	REC	62	2.411	0.8974	0.6518	4.169	2.686	0.009369	PC2
14	rs7144747	35637511	A	REC	62	2.411	0.8974	0.6518	4.169	2.686	0.009369	PC2
11	rs10160758	66673079	G	DOM	60	96.71	35.99	26.17	167.3	2.687	0.009432	delta_TT
11	rs13854	7686674	A	DOM	62	10.29	3.836	2.768	17.8	2.682	0.009488	delta_Wpeak
1	exm68990	75175886	G	DOM	60	0.7153	0.2669	0.1922	1.238	2.68	0.009605	PC4
7	exm625787	73097713	A	DOM	61	3.821	1.426	1.025	6.616	2.679	0.009605	delta_VO2max
2	rs12995526	216197971	A	REC	62	0.6718	0.2511	0.1797	1.164	2.676	0.009637	PC4
3	rs6446179	61023355	A	DOM	61	-2.513	0.9389	-4.353	-0.6729	-2.677	0.009653	delta_VO2max
19	exm1465821	39971401	A	DOM	62	-0.8462	0.3164	-1.466	-0.2261	-2.675	0.009668	PC4
3	rs9816955	60016166	G	DOM	62	0.6827	0.2554	0.1822	1.183	2.673	0.009695	PC3
17	rs11549259	1639458	A	DOM	62	-10.23	3.83	-17.74	-2.726	-2.672	0.009737	delta_Wpeak
3	rs2682931	60631936	G	DOM	61	-2.561	0.9586	-4.44	-0.6826	-2.672	0.009771	delta_VO2max
8	rs6469058	107338553	A	REC	60	-278.2	104.1	-482.3	-74.12	-2.672	0.009819	delta_TT
8	rs1954756	107388668	G	REC	60	-278.2	104.1	-482.3	-74.12	-2.672	0.009819	delta_TT
6	rs1772253	24420234	G	REC	60	152.1	56.95	40.46	263.7	2.67	0.009853	delta_TT
7	rs1881164	110429536	A	REC	62	1.423	0.5334	0.3773	2.468	2.667	0.009855	PC2
3	rs4679545	60513123	A	DOM	62	-0.9636	0.3613	-1.672	-0.2555	-2.667	0.009863	PC2
16	exm1216236	8839954	A	DOM	62	0.7187	0.2695	0.1905	1.247	2.667	0.009869	PC3
16	rs1731017	8839954	A	DOM	62	0.7187	0.2695	0.1905	1.247	2.667	0.009869	PC3
9	exm778313	124103523	G	DOM	60	-177.5	66.5	-307.9	-47.2	-2.67	0.009872	delta_TT
2	rs2344369	233490451	G	REC	60	267.9	100.3	71.21	464.5	2.67	0.009874	delta_TT
1	exm117587	161172233	A	DOM	60	-140.9	52.79	-244.3	-37.41	-2.669	0.0099	delta_TT
3	exm2265457	60546856	A	DOM	62	-0.6774	0.2542	-1.176	-0.1791	-2.665	0.009927	PC3
3	rs1680778	128614185	C	DOM	61	-2.444	0.917	-4.242	-0.6471	-2.666	0.009938	delta_VO2max
3	rs1683787	128627021	G	DOM	61	-2.444	0.917	-4.242	-0.6471	-2.666	0.009938	delta_VO2max
13	rs7325694	24430875	G	REC	62	-0.8909	0.3344	-1.546	-0.2355	-2.664	0.009939	PC3
4	rs898002	169917245	A	DOM	62	-0.7003	0.2629	-1.216	-0.1851	-2.664	0.009941	PC3
2	exm266486	219678877	A	DOM	62	-2.254	0.8461	-3.912	-0.5953	-2.664	0.009953	PC4
12	exm1015879	57624701	A	DOM	62	-2.254	0.8461	-3.912	-0.5953	-2.664	0.009953	PC4
7	rs113400963	102395051	G	REC	62	-2.254	0.8461	-3.912	-0.5953	-2.664	0.009953	PC4
10	exm-rs7085433	51593354	A	REC	62	-2.254	0.8461	-3.912	-0.5953	-2.664	0.009953	PC4
12	rs11061368	122696101	G	REC	62	-2.254	0.8461	-3.912	-0.5953	-2.664	0.009953	PC4
14	rs1063271	77974990	G	REC	62	-2.254	0.8461	-3.912	-0.5953	-2.664	0.009953	PC4
20	rs6121949	60763397	G	REC	62	-2.254	0.8461	-3.912	-0.5953	-2.664	0.009953	PC4
6	rs3765311	24503862	C	REC	62	11.89	4.466	3.136	20.64	2.662	0.009992	delta_Wpeak
1	rs4920653	17366871	G	DOM	62	0.8398	0.3156	0.2212	1.458	2.661	0.01002	PC2
17	rs2541240	53042872	A	REC	62	-0.8558	0.3216	-1.486	-0.2254	-2.661	0.01002	PC4
8	rs2912078	6605662	A	REC	62	1.105	0.4152	0.2911	1.919	2.661	0.01002	PC2
6	rs445711	5180888	A	DOM	62	-0.6859	0.2578	-1.191	-0.1806	-2.661	0.01003	PC3
5	rs6881873	41851458	A	REC	62	23.8	8.954	6.253	41.35	2.658	0.01009	delta_Wpeak
3	rs13078931	182778941	G	DOM	62	0.8479	0.3191	0.2225	1.473	2.657	0.01012	PC2
4	rs6854584	47568964	G	DOM	61	2.755	1.036	0.7241	4.786	2.659	0.01012	delta_VO2max
14	rs17105311	37255159	G	DOM	62	0.7295	0.2746	0.1913	1.268	2.657	0.01013	PC3
15	exm1183726	83680287	A	REC	61	-3.422	1.288	-5.946	-0.8989	-2.658	0.01014	delta_VO2max
15	rs4842860	83680287	A	REC	61	-3.422	1.288	-5.946	-0.8989	-2.658	0.01014	delta_VO2max
3	rs13078931	182778941	G	DOM	62	10.29	3.874	2.696	17.88	2.656	0.01016	delta_Wpeak
12	rs7963203	81511640	A	DOM	62	-0.841	0.3168	-1.462	-0.2201	-2.655	0.01019	PC4
18	rs1790613	55227111	A	REC	62	1.456	0.5486	0.3809	2.532	2.654	0.0102	PC2
15	exm1183730	83680329	A	DOM	62	0.5747	0.2166	0.1503	0.9992	2.654	0.01021	PC4
5	rs340046	145205480	A	DOM	62	10.34	3.899	2.698	17.98	2.652	0.01027	delta_Wpeak
19	exm1432217	13010520	A	DOM	62	-0.6766	0.2552	-1.177	-0.1763	-2.651	0.01029	PC4
9	rs3043	38397355	C	DOM	62	0.8476	0.3197	0.221	1.474	2.651	0.01029	PC2
7	rs12056015	48378802	A	REC	61	-3.786	1.428	-6.585	-0.9868	-2.651	0.01033	delta_VO2max
3	rs17063990	60771914	A	DOM	62	17.28	6.521	4.496	30.06	2.649	0.01033	delta_Wpeak
20	rs9967942	9555781	C	REC	62	16.09	6.072	4.186	27.99	2.649	0.01034	delta_Wpeak
11	rs2434474	43919778	G	REC	60	140	52.8	36.55	243.5	2.652	0.01034	delta_TT
3	rs2006807	60536420	C	DOM	61	2.738	1.033	0.7128	4.762	2.65	0.01036	delta_VO2max
3	rs1028950	67615531	C	DOM	62	-0.5825	0.2201	-1.014	-0.1511	-2.647	0.01041	PC4
6	rs1054899	24534193	A	DOM	60	-97.88	36.94	-170.3	-25.48	-2.65	0.01041	delta_TT
12	rs4445711	104636601	G	DOM	62	0.6491	0.2453	0.1682	1.13	2.646	0.01043	PC3
4	rs1803898	185701549	A	DOM	62	-0.5709	0.2158	-0.9939	-0.1479	-2.645	0.01044	PC4
6	rs2328676	13576708	C	REC	62	-17.39	6.573	-30.27	-4.507	-2.646	0.01044	delta_LT
22	rs12148	50962208	A	REC	60	-158.3	59.77	-275.4	-41.13	-2.648	0.01045	delta_TT
22	exm1623457	50962782	G	REC	60	-158.3	59.77	-275.4	-41.13	-2.648	0.01045	delta_TT
15	exm1181778	80137560	G	DOM	61	3.314	1.252	0.8592	5.769	2.646	0.01047	delta_VO2max
4	rs6536991	141481581	G	DOM	62	10.49	3.966	2.714	18.26	2.644	0.01047	delta_Wpeak
12	rs1882189	81609259	C	DOM	61	-2.896	1.095	-5.042	-0.7497	-2.645	0.0105	delta_VO2max
3	rs12497257	61211945	A	DOM	60	-127.6	48.23	-222.1	-33.02	-2.645	0.01055	delta_TT
19	rs1827700	33196989	G	REC	60	-139.7	52.86	-243.3	-36.05	-2.642	0.01062	delta_TT
5	rs17246034	35014723	G	DOM	62	0.6669	0.2528	0.1714	1.162	2.638	0.01064	PC3
14	rs11848309	35624831	C	DOM	61	2.63	0.9964	0.6773	4.583	2.64	0.01064	delta_VO2max
1	rs11587924	241707102	A	DOM	62	10.25	3.886	2.634	17.87	2.638	0.01066	delta_Wpeak
9	exm751990	38396065	C	REC	62	12.17	4.616	3.125	21.22	2.637	0.01067	delta_Wpeak
1	rs1250880	76196602	A	REC	62	-0.9496	0.3602	-1.655	-0.2437	-2.637	0.01069	PC4
3	exm288235	9792107	A	DOM	62	-2.228	0.845	-3.884	-0.5716	-2.636	0.01069	PC4
5	exm460161	71609959	G	DOM	62	-2.228	0.845	-3.884	-0.5716	-2.636	0.01069	PC4
13	exm1067124	45970147	G	DOM	62	-2.228	0.845	-3.884	-0.5716	-2.636	0.01069	PC4
16	exm1253547	70190514	A	DOM	62	-2.228	0.845	-3.884	-0.5716	-2.636	0.01069	PC4
7	rs2303925	150732463	A	REC	62	-2.228	0.845	-3.884	-0.5716	-2.636	0.01069	PC4
7	kgp11963873	150742985	A	REC	62	-2.228	0.845	-3.884	-0.5716	-2.636	0.01069	PC4
11	rs675757	58478039	A	REC	62	-2.228	0.845	-3.884	-0.5716	-2.636	0.01069	PC4
11	rs1938698	58479675	G	REC	62	-2.228	0.845	-3.884	-0.5716	-2.636	0.01069	PC4
11	rs596847	58479908	G	REC	62	-2.228	0.845	-3.884	-0.5716	-2.636	0.01069	PC4
11	exm912795	58491921	A	REC	62	-2.228	0.845	-3.884	-0.5716	-2.636	0.01069	PC4
13	exm1057265	24436475	A	REC	62	-2.228	0.845	-3.884	-0.5716	-2.636	0.01069	PC4
13	rs17079485	24447228	A	REC	62	-2.228	0.845	-3.884	-0.5716	-2.636	0.01069	PC4
1	exm117587	161172233	A	DOM	62	-0.9629	0.3652	-1.679	-0.247	-2.636	0.0107	PC3
2	rs2516829	99773201	A	DOM	61	-2.415	0.9158	-4.21	-0.6201	-2.637	0.01071	delta_VO2max
2	rs2632277	99778985	A	DOM	61	-2.415	0.9158	-4.21	-0.6201	-2.637	0.01071	delta_VO2max
2	exm215799	99812070	G	DOM	61	-2.415	0.9158	-4.21	-0.6201	-2.637	0.01071	delta_VO2max
11	rs1784257	72007984	G	DOM	60	217.2	82.3	55.87	378.5	2.639	0.01071	delta_TT
20	kgp5285052	52770055	A	REC	61	-0.8283	0.3142	-1.444	-0.2125	-2.636	0.01073	PC3
8	rs2167801	107494071	T	REC	61	3.773	1.431	0.9675	6.578	2.636	0.01075	delta_VO2max
8	rs13439459	27394366	A	DOM	60	-116.9	44.32	-203.8	-30.01	-2.637	0.01076	delta_TT
2	exm205466	75099477	A	REC	62	1.148	0.4361	0.2931	2.003	2.632	0.01082	PC4
2	rs13384240	75099872	G	REC	62	1.148	0.4361	0.2931	2.003	2.632	0.01082	PC4
9	rs12238387	94034568	G	DOM	61	3.375	1.282	0.862	5.888	2.632	0.01085	delta_VO2max
5	rs443033	145210041	G	REC	62	20.53	7.807	5.233	35.84	2.63	0.01087	delta_Wpeak
20	rs4809957	52771171	G	REC	62	20.95	7.965	5.337	36.56	2.63	0.01087	delta_LT
20	rs2296239	52775528	A	REC	62	20.95	7.965	5.337	36.56	2.63	0.01087	delta_LT
11	exm900125	34937813	A	REC	61	5.58	2.121	1.423	9.736	2.631	0.01088	delta_VO2max
7	rs6974375	48623327	G	REC	60	139.6	53.04	35.66	243.6	2.632	0.01089	delta_TT
4	rs17440077	110537567	G	REC	62	-1.241	0.4724	-2.167	-0.3154	-2.628	0.01094	PC2
2	exm2269085	75107048	C	REC	62	-0.7643	0.2909	-1.334	-0.1941	-2.627	0.01095	PC4
12	rs2268405	109589593	G	REC	62	-1.524	0.5802	-2.661	-0.387	-2.627	0.01096	PC2
19	rs4806847	2427815	G	DOM	62	0.6435	0.245	0.1633	1.124	2.626	0.01097	PC3
19	exm1452864	33372814	A	DOM	62	0.8821	0.3359	0.2237	1.54	2.626	0.01099	PC4
15	rs12914266	45968535	A	DOM	62	-0.8802	0.3353	-1.537	-0.223	-2.625	0.01101	PC2
3	rs420537	11886751	A	REC	62	13.91	5.299	3.52	24.29	2.624	0.01104	delta_LT
6	rs11961994	127649350	G	REC	62	0.8406	0.3205	0.2125	1.469	2.623	0.01107	PC4
18	rs12455948	12414326	A	REC	60	-122.1	46.5	-213.2	-30.97	-2.626	0.01108	delta_TT
3	exm2269462	67657497	A	DOM	62	-0.5896	0.2249	-1.03	-0.1488	-2.622	0.01111	PC4
3	rs6796037	67657497	A	DOM	62	-0.5896	0.2249	-1.03	-0.1488	-2.622	0.01111	PC4
3	rs9877255	67663925	G	DOM	62	-0.5896	0.2249	-1.03	-0.1488	-2.622	0.01111	PC4
3	rs1868674	67667800	G	DOM	62	-0.5896	0.2249	-1.03	-0.1488	-2.622	0.01111	PC4
4	exm381854	1843342	G	DOM	60	189.3	72.14	47.94	330.7	2.625	0.01112	delta_TT
13	rs384385	111307624	A	REC	60	262.2	99.99	66.27	458.2	2.623	0.01117	delta_TT
14	rs11847459	37199161	C	DOM	62	-0.8279	0.316	-1.447	-0.2084	-2.619	0.01118	PC2
18	rs17070739	60819383	C	DOM	62	1.243	0.4744	0.3128	2.173	2.619	0.01118	PC2
3	rs10936180	100107095	C	DOM	62	-12.43	4.747	-21.74	-3.129	-2.619	0.01119	delta_LT
6	rs9400041	107091220	A	DOM	62	-0.6041	0.2308	-1.056	-0.1518	-2.618	0.01122	PC4
22	rs375115	18904606	A	DOM	62	0.8015	0.3062	0.2014	1.402	2.618	0.01123	PC4
1	kgp1588165	19199067	A	DOM	62	-1.302	0.4976	-2.278	-0.327	-2.617	0.01125	PC4
17	rs2302107	13973131	G	REC	62	-1.532	0.5852	-2.679	-0.3846	-2.617	0.01125	PC2
6	exm-rs210138	33542538	G	DOM	61	-2.444	0.9334	-4.273	-0.6143	-2.618	0.01126	delta_VO2max
9	rs7031908	6635045	A	DOM	62	10.84	4.143	2.72	18.96	2.616	0.01127	delta_Wpeak
3	exm365106	172428782	A	DOM	62	0.8479	0.3243	0.2124	1.483	2.615	0.01131	PC2
3	rs2276805	172428782	A	DOM	62	0.8479	0.3243	0.2124	1.483	2.615	0.01131	PC2
6	rs6917225	5157471	A	REC	60	-170	64.97	-297.4	-42.71	-2.617	0.01133	delta_TT
19	rs2569714	48861281	G	DOM	62	-10.03	3.838	-17.55	-2.509	-2.614	0.01135	delta_Wpeak
13	rs8002555	100494897	A	REC	62	0.6903	0.2642	0.1725	1.208	2.613	0.01136	PC4
3	rs17746541	60379253	C	REC	61	1.182	0.4522	0.2957	2.068	2.614	0.01138	PC2
22	exm1584453	18912678	A	DOM	61	2.407	0.921	0.6015	4.212	2.613	0.01141	delta_VO2max
22	rs4819756	18912678	A	DOM	61	2.407	0.921	0.6015	4.212	2.613	0.01141	delta_VO2max
14	rs10130699	37420572	G	DOM	62	-10.12	3.875	-17.71	-2.522	-2.611	0.01143	delta_LT
8	rs8218	99114970	C	REC	62	-1.683	0.6447	-2.947	-0.4194	-2.61	0.01144	PC2
9	rs12347456	6549727	G	REC	62	-12.67	4.857	-22.19	-3.156	-2.61	0.01146	delta_Wpeak
22	exm2273041	44390568	A	REC	61	-3.728	1.429	-6.529	-0.9274	-2.609	0.01153	delta_VO2max
17	rs3744224	21087988	C	REC	62	12.91	4.953	3.201	22.62	2.606	0.01157	delta_Wpeak
14	exm1117569	77794283	A	DOM	60	102.3	39.23	25.45	179.2	2.609	0.01159	delta_TT
6	rs7743714	5623410	A	DOM	62	-11.29	4.334	-19.79	-2.798	-2.605	0.0116	delta_Wpeak
17	rs9895443	27182944	G	DOM	62	-0.667	0.256	-1.169	-0.1652	-2.605	0.01161	PC3
6	rs373696	5124416	A	REC	62	-1.572	0.6035	-2.755	-0.3893	-2.605	0.01161	PC3
10	rs1867971	71145486	G	REC	62	18.51	7.108	4.584	32.45	2.605	0.01161	delta_LT
16	rs1731083	8824150	A	REC	62	-23.84	9.151	-41.78	-5.904	-2.605	0.01161	delta_LT
3	rs17746541	60379253	C	REC	60	3.372	1.293	0.8369	5.907	2.607	0.01164	delta_VO2max
22	rs5756492	37424991	A	REC	61	3.56	1.367	0.8813	6.24	2.605	0.01166	delta_VO2max
18	rs536560	55221648	A	REC	62	20.77	7.978	5.132	36.41	2.603	0.01166	delta_LT
4	rs6827822	78784433	G	DOM	60	114.2	43.82	28.32	200.1	2.606	0.01166	delta_TT
10	rs10752230	11803185	G	DOM	61	-2.47	0.9486	-4.33	-0.6112	-2.604	0.01168	delta_VO2max
7	rs3807325	132523462	G	REC	60	216.4	83.05	53.6	379.1	2.605	0.01169	delta_TT
6	kgp3362542	24534705	A	DOM	62	1.803	0.6931	0.4448	3.162	2.602	0.01171	PC3
6	rs17349743	151213211	G	REC	62	-0.9537	0.3667	-1.672	-0.2351	-2.601	0.01173	PC3
2	rs1995916	120628463	A	REC	62	15.39	5.919	3.791	26.99	2.6	0.01175	delta_LT
19	exm1507399	55568084	A	DOM	62	1.077	0.4142	0.2648	1.888	2.599	0.01178	PC3
19	exm2275120	55568085	A	DOM	62	1.077	0.4142	0.2648	1.888	2.599	0.01178	PC3
11	rs664613	86193603	C	DOM	61	-2.504	0.9629	-4.392	-0.6171	-2.601	0.01178	delta_VO2max
3	exm333137	98304403	A	DOM	61	-6.666	2.564	-11.69	-1.641	-2.6	0.01181	delta_VO2max
9	exm737355	5361143	C	DOM	61	-6.666	2.564	-11.69	-1.641	-2.6	0.01181	delta_VO2max
6	rs2503838	5454013	C	DOM	60	94.06	36.16	23.18	164.9	2.601	0.01182	delta_TT
5	exm461095	74017499	A	DOM	62	-0.7223	0.2781	-1.267	-0.1772	-2.597	0.01185	PC3
5	exm461155	74037386	T	DOM	62	-0.7223	0.2781	-1.267	-0.1772	-2.597	0.01185	PC3
5	exm461187	74055209	G	DOM	62	-0.7223	0.2781	-1.267	-0.1772	-2.597	0.01185	PC3
8	rs1789983	107515351	G	REC	62	1.482	0.571	0.3633	2.601	2.596	0.01188	PC3
2	rs860455	74366459	A	REC	62	-0.7849	0.3024	-1.378	-0.1922	-2.595	0.0119	PC3
13	exm2271930	42184928	G	DOM	62	11.18	4.308	2.738	19.62	2.596	0.0119	delta_Wpeak
6	rs2223588	24669945	A	DOM	61	-2.38	0.9165	-4.176	-0.5834	-2.596	0.01191	delta_VO2max
18	rs8098840	21886874	A	DOM	62	-11.2	4.317	-19.66	-2.735	-2.593	0.01196	delta_Wpeak
16	rs7200676	89168911	A	REC	62	1.123	0.4333	0.274	1.972	2.592	0.012	PC4
16	rs3743980	89180935	C	REC	62	1.123	0.4333	0.274	1.972	2.592	0.012	PC4
13	rs7318781	100878820	A	REC	62	-0.8262	0.3188	-1.451	-0.2013	-2.591	0.01203	PC4
1	rs2154367	227153930	A	REC	62	18.59	7.175	4.525	32.65	2.591	0.01205	delta_LT
12	exm1037527	111908545	G	DOM	62	1.916	0.7396	0.466	3.365	2.59	0.01207	PC2
3	rs9816955	60016166	G	DOM	60	96.78	37.33	23.6	170	2.592	0.0121	delta_TT
3	rs1014595	60516133	G	DOM	62	0.562	0.2171	0.1364	0.9876	2.588	0.01213	PC4
10	rs6586053	88829872	A	DOM	62	-10.43	4.029	-18.32	-2.529	-2.588	0.01215	delta_Wpeak
10	rs10752230	11803185	G	DOM	62	-0.5759	0.2226	-1.012	-0.1397	-2.587	0.01216	PC4
20	rs6077598	9756882	A	REC	62	-13.81	5.339	-24.27	-3.342	-2.586	0.0122	delta_LT
5	rs1984956	145212518	A	REC	62	23.4	9.05	5.66	41.13	2.585	0.01222	delta_Wpeak
11	exm-rs178523	44097226	G	REC	62	-0.821	0.3177	-1.444	-0.1984	-2.584	0.01225	PC4
11	rs178524	44098000	G	REC	62	-0.821	0.3177	-1.444	-0.1984	-2.584	0.01225	PC4
20	rs2072953	9525351	G	DOM	62	0.8697	0.3366	0.21	1.529	2.584	0.01227	PC4
9	rs3747815	116137673	C	REC	61	4.312	1.668	1.043	7.582	2.585	0.01227	delta_VO2max
18	rs11873350	21863589	A	REC	62	-1.586	0.6139	-2.789	-0.3828	-2.584	0.01228	PC4
12	exm2250576	109633316	A	REC	62	-11.35	4.397	-19.97	-2.734	-2.582	0.01234	delta_Wpeak
12	rs4300440	109633316	A	REC	62	-11.35	4.397	-19.97	-2.734	-2.582	0.01234	delta_Wpeak
16	rs2269766	20917748	C	REC	62	-1.798	0.6964	-3.163	-0.4326	-2.581	0.01235	PC3
22	rs2235778	44389514	G	REC	60	-3.074	1.19	-5.406	-0.7426	-2.584	0.01235	delta_VO2max
8	exm726217	144406705	A	REC	62	1.024	0.3968	0.2464	1.802	2.581	0.01236	PC4
9	exm797245	139256468	C	DOM	62	-12.53	4.862	-22.06	-3.003	-2.578	0.01247	delta_Wpeak
8	rs1160369	9971054	G	DOM	62	-0.6713	0.261	-1.183	-0.1598	-2.572	0.01265	PC3
12	rs2300461	109580342	A	REC	62	-1.897	0.7377	-3.343	-0.4508	-2.571	0.01268	PC2
13	rs1886035	100499373	A	REC	62	0.7867	0.3061	0.1867	1.387	2.57	0.01272	PC4
2	rs3771313	191765206	A	DOM	60	-105.1	40.88	-185.3	-25.02	-2.572	0.01274	delta_TT
1	rs8559	28564252	G	DOM	62	0.6444	0.2508	0.1528	1.136	2.569	0.01275	PC3
13	exm1079984	111340101	A	DOM	60	-3.722	1.448	-6.561	-0.8837	-2.57	0.0128	delta_VO2max
1	kgp8524245	19198166	A	DOM	61	-9.219	3.589	-16.25	-2.185	-2.569	0.0128	delta_VO2max
1	kgp8524245	19198166	A	REC	61	-9.219	3.589	-16.25	-2.185	-2.569	0.0128	delta_VO2max
1	rs10779415	220935808	A	REC	61	-9.219	3.589	-16.25	-2.185	-2.569	0.0128	delta_VO2max
1	rs337147	220940411	G	REC	61	-9.219	3.589	-16.25	-2.185	-2.569	0.0128	delta_VO2max
3	exm-rs4687718	53282303	A	REC	61	-9.219	3.589	-16.25	-2.185	-2.569	0.0128	delta_VO2max
3	rs4679545	60513123	A	REC	61	-9.219	3.589	-16.25	-2.185	-2.569	0.0128	delta_VO2max
3	rs17031618	60543675	G	REC	61	-9.219	3.589	-16.25	-2.185	-2.569	0.0128	delta_VO2max
4	rs4481223	8380149	A	REC	61	-9.219	3.589	-16.25	-2.185	-2.569	0.0128	delta_VO2max
5	exm440137	223646	A	REC	61	-9.219	3.589	-16.25	-2.185	-2.569	0.0128	delta_VO2max
6	rs10223892	99973893	A	REC	61	-9.219	3.589	-16.25	-2.185	-2.569	0.0128	delta_VO2max
19	rs10424969	55566512	C	REC	61	-9.219	3.589	-16.25	-2.185	-2.569	0.0128	delta_VO2max
17	exm1336673	48628160	G	DOM	62	-18.28	7.118	-32.23	-4.325	-2.568	0.0128	delta_LT
22	exm1584357	18901004	G	DOM	62	0.8089	0.3151	0.1913	1.427	2.567	0.01281	PC4
11	rs1104739	67802907	C	DOM	62	0.9438	0.3676	0.2233	1.664	2.567	0.01281	PC2
6	rs325008	44268371	A	DOM	62	2.321	0.9042	0.5491	4.094	2.567	0.01281	PC2
6	exm551705	44275011	A	DOM	62	2.321	0.9042	0.5491	4.094	2.567	0.01281	PC2
9	rs403860	4715847	G	DOM	60	-92.97	36.19	-163.9	-22.04	-2.569	0.01285	delta_TT
13	rs450514	111301996	A	DOM	61	-3.695	1.44	-6.517	-0.8738	-2.567	0.01286	delta_VO2max
9	exm751990	38396065	C	REC	62	0.9782	0.3813	0.2308	1.726	2.565	0.01287	PC2
1	exm117377	161139738	A	DOM	62	-0.943	0.3676	-1.663	-0.2225	-2.565	0.01288	PC3
17	rs9944529	73281506	C	DOM	60	96.41	37.54	22.82	170	2.568	0.01288	delta_TT
8	rs1962073	10260553	A	DOM	62	0.6577	0.2564	0.1551	1.16	2.565	0.01289	PC3
6	rs997429	151223680	A	DOM	62	-0.6459	0.2519	-1.14	-0.1523	-2.565	0.0129	PC3
21	exm1568398	35514749	A	DOM	62	1.284	0.5008	0.3023	2.265	2.564	0.01293	PC3
1	rs6669795	1450947	C	DOM	62	20.05	7.824	4.715	35.39	2.563	0.01296	delta_Wpeak
1	rs10753271	33496639	A	DOM	62	0.6741	0.2632	0.1583	1.19	2.561	0.013	PC3
3	rs2006807	60536420	C	DOM	62	0.7184	0.2805	0.1686	1.268	2.561	0.01301	PC3
11	exm-rs1330	17316029	A	DOM	62	-0.8261	0.3225	-1.458	-0.1939	-2.561	0.01301	PC2
18	rs901618	21818666	G	REC	62	-0.7153	0.2794	-1.263	-0.1677	-2.56	0.01304	PC4
5	rs2304075	135178124	A	DOM	62	0.9465	0.3698	0.2218	1.671	2.56	0.01305	PC2
8	rs10087808	107408180	G	DOM	60	96.69	37.73	22.74	170.6	2.563	0.01305	delta_TT
6	rs457759	5115596	C	DOM	62	-11.56	4.517	-20.42	-2.708	-2.56	0.01306	delta_LT
6	rs2073066	151197731	G	REC	62	-20.37	7.957	-35.96	-4.772	-2.56	0.01306	delta_LT
5	rs13155845	145204975	A	DOM	62	-11.85	4.633	-20.93	-2.772	-2.558	0.01311	delta_LT
18	rs4800182	21812972	G	REC	61	-3.992	1.56	-7.05	-0.9342	-2.559	0.01314	delta_VO2max
3	rs6773775	60995350	G	REC	62	-1.542	0.6031	-2.724	-0.3597	-2.556	0.01317	PC4
3	rs9832173	61004306	A	REC	62	-1.542	0.6031	-2.724	-0.3597	-2.556	0.01317	PC4
3	rs17064318	61012013	A	REC	62	-1.542	0.6031	-2.724	-0.3597	-2.556	0.01317	PC4
14	rs7143690	70874909	G	REC	61	-5.404	2.113	-9.545	-1.263	-2.558	0.01317	delta_VO2max
8	rs1055479	26240646	A	REC	62	-0.7458	0.2919	-1.318	-0.1737	-2.555	0.01323	PC4
8	rs3779916	26250906	C	REC	62	-0.7458	0.2919	-1.318	-0.1737	-2.555	0.01323	PC4
3	rs2306499	66311773	A	REC	62	-1.481	0.5798	-2.618	-0.3448	-2.555	0.01323	PC3
22	rs6007880	46733118	C	DOM	60	-93.98	36.75	-166	-21.96	-2.558	0.01323	delta_TT
18	exm1379308	21747400	G	DOM	60	211.8	82.82	49.49	374.1	2.557	0.01323	delta_TT
8	rs1061196	104410928	A	REC	61	-6.577	2.573	-11.62	-1.533	-2.556	0.01324	delta_VO2max
22	rs1005402	41291730	A	REC	61	-3.08	1.206	-5.444	-0.7161	-2.554	0.01331	delta_VO2max
13	rs9513648	100332461	G	REC	62	13.46	5.275	3.123	23.8	2.552	0.01332	delta_LT
7	exm620784	48349647	A	DOM	62	10.63	4.167	2.462	18.79	2.551	0.01336	delta_Wpeak
5	rs37373	35042158	G	REC	62	-20.14	7.901	-35.63	-4.658	-2.549	0.01341	delta_LT
10	rs3377	120927544	A	DOM	61	-2.644	1.037	-4.676	-0.612	-2.55	0.01343	delta_VO2max
7	rs4917118	48428981	G	DOM	60	-93.19	36.52	-164.8	-21.61	-2.552	0.01343	delta_TT
1	rs10752897	183071024	G	DOM	62	0.5749	0.2256	0.1328	1.017	2.549	0.01344	PC4
6	rs2500570	107659857	A	DOM	62	-10.11	3.969	-17.89	-2.333	-2.548	0.01347	delta_LT
2	rs11886849	44185306	G	REC	60	-366.6	143.8	-648.4	-84.82	-2.55	0.01349	delta_TT
6	rs2791458	5455161	A	REC	60	-366.6	143.8	-648.4	-84.82	-2.55	0.01349	delta_TT
8	rs4872144	23397393	G	REC	60	-366.6	143.8	-648.4	-84.82	-2.55	0.01349	delta_TT
8	rs7013315	107326900	G	REC	60	-366.6	143.8	-648.4	-84.82	-2.55	0.01349	delta_TT
10	exm806391	3207632	G	REC	60	-366.6	143.8	-648.4	-84.82	-2.55	0.01349	delta_TT
14	rs12433785	37359631	A	REC	60	-366.6	143.8	-648.4	-84.82	-2.55	0.01349	delta_TT
14	exm1118092	78140355	T	DOM	62	-9.855	3.871	-17.44	-2.268	-2.546	0.01353	delta_Wpeak
6	exm529064	30888161	A	DOM	62	-10.92	4.291	-19.33	-2.514	-2.546	0.01353	delta_Wpeak
6	rs2249464	30888161	A	DOM	62	-10.92	4.291	-19.33	-2.514	-2.546	0.01353	delta_Wpeak
6	exm-rs753725	30890871	A	DOM	62	-10.92	4.291	-19.33	-2.514	-2.546	0.01353	delta_Wpeak
3	rs6773775	60995350	G	REC	62	-1.768	0.6946	-3.13	-0.4068	-2.546	0.01354	PC3
3	rs9832173	61004306	A	REC	62	-1.768	0.6946	-3.13	-0.4068	-2.546	0.01354	PC3
3	rs17064318	61012013	A	REC	62	-1.768	0.6946	-3.13	-0.4068	-2.546	0.01354	PC3
12	rs7135947	109629457	A	DOM	62	11.02	4.333	2.532	19.52	2.544	0.01358	delta_Wpeak
12	exm994281	40013392	C	DOM	62	1.496	0.588	0.3436	2.649	2.544	0.01359	PC3
8	rs6469058	107338553	A	REC	62	-1.842	0.7242	-3.261	-0.4225	-2.543	0.01362	PC3
8	rs1954756	107388668	G	REC	62	-1.842	0.7242	-3.261	-0.4225	-2.543	0.01362	PC3
3	rs9882623	60106852	G	DOM	62	-0.8342	0.328	-1.477	-0.1913	-2.543	0.01363	PC2
10	exm850064	102744376	G	REC	62	1.265	0.4976	0.2893	2.24	2.541	0.01369	PC4
22	rs3788279	18200386	A	REC	62	1.231	0.4845	0.2814	2.18	2.541	0.01371	PC2
16	rs889555	31122571	A	REC	60	210.2	82.63	48.2	372.1	2.543	0.01372	delta_TT
7	rs2037004	134212611	A	REC	62	-12.92	5.087	-22.9	-2.953	-2.54	0.01373	delta_LT
2	rs4852323	74183673	G	REC	62	0.9521	0.3749	0.2173	1.687	2.54	0.01375	PC2
20	rs6060565	34285442	A	REC	62	-1.541	0.6074	-2.732	-0.3508	-2.538	0.01383	PC4
14	rs12436663	35639120	A	REC	62	22.76	8.971	5.174	40.34	2.537	0.01385	delta_Wpeak
18	exm1388467	55247336	A	DOM	61	3.887	1.532	0.8844	6.89	2.537	0.01388	delta_VO2max
1	rs10158333	85939476	G	REC	62	16.62	6.556	3.775	29.47	2.536	0.01389	delta_LT
7	rs6957675	110353450	A	REC	62	1.799	0.7097	0.4084	3.19	2.535	0.0139	PC3
7	rs1358434	110443171	A	DOM	62	-9.844	3.884	-17.46	-2.232	-2.535	0.01393	delta_Wpeak
6	rs9384310	155630653	A	REC	62	-1.529	0.6036	-2.712	-0.3456	-2.533	0.01401	PC4
13	rs3862743	42310633	G	DOM	62	9.918	3.918	2.238	17.6	2.531	0.01406	delta_Wpeak
21	rs2834296	35281393	A	REC	61	-4.212	1.664	-7.473	-0.9507	-2.531	0.0141	delta_VO2max
14	rs7145567	78358288	G	DOM	62	-10.25	4.053	-18.19	-2.308	-2.53	0.01411	delta_LT
2	rs3749155	242755965	A	DOM	62	-11.45	4.53	-20.33	-2.567	-2.527	0.01422	delta_LT
6	exm529148	30893941	A	DOM	62	-0.6586	0.2608	-1.17	-0.1475	-2.526	0.01426	PC3
3	exm333137	98304403	A	DOM	62	-1.529	0.6057	-2.716	-0.3422	-2.525	0.01428	PC4
9	exm737355	5361143	C	DOM	62	-1.529	0.6057	-2.716	-0.3422	-2.525	0.01428	PC4
20	exm1534640	32295541	A	REC	62	-0.764	0.3026	-1.357	-0.1709	-2.525	0.01429	PC3
20	rs2747554	32299042	A	REC	62	-0.764	0.3026	-1.357	-0.1709	-2.525	0.01429	PC3
20	rs6050249	24994289	A	REC	61	-4.267	1.689	-7.578	-0.9563	-2.526	0.01429	delta_VO2max
6	rs1180241	83932070	A	DOM	62	0.8007	0.3173	0.1788	1.423	2.523	0.01433	PC2
6	rs2223588	24669945	A	DOM	62	-0.5431	0.2153	-0.965	-0.1213	-2.523	0.01434	PC4
1	exm56596	46827456	G	REC	62	-39.34	15.59	-69.89	-8.781	-2.523	0.01434	delta_LT
1	rs1258061	47105000	A	REC	62	-39.34	15.59	-69.89	-8.781	-2.523	0.01434	delta_LT
2	kgp8514201	170680751	G	REC	62	-39.34	15.59	-69.89	-8.781	-2.523	0.01434	delta_LT
3	exm300389	38170810	G	REC	62	-39.34	15.59	-69.89	-8.781	-2.523	0.01434	delta_LT
3	kgp288717	127898533	A	REC	62	-39.34	15.59	-69.89	-8.781	-2.523	0.01434	delta_LT
3	rs2999060	127900494	G	REC	62	-39.34	15.59	-69.89	-8.781	-2.523	0.01434	delta_LT
6	rs2057517	99980252	G	REC	62	-39.34	15.59	-69.89	-8.781	-2.523	0.01434	delta_LT
6	rs9478162	151318039	A	REC	62	-39.34	15.59	-69.89	-8.781	-2.523	0.01434	delta_LT
6	rs9478908	151322448	G	REC	62	-39.34	15.59	-69.89	-8.781	-2.523	0.01434	delta_LT
7	exm625789	73097720	C	REC	62	-39.34	15.59	-69.89	-8.781	-2.523	0.01434	delta_LT
8	rs12549419	10265240	A	REC	62	-39.34	15.59	-69.89	-8.781	-2.523	0.01434	delta_LT
8	rs10112584	10279503	A	REC	62	-39.34	15.59	-69.89	-8.781	-2.523	0.01434	delta_LT
8	rs11993959	55058591	A	REC	62	-39.34	15.59	-69.89	-8.781	-2.523	0.01434	delta_LT
9	exm768942	107531152	C	REC	62	-39.34	15.59	-69.89	-8.781	-2.523	0.01434	delta_LT
9	exm768953	107533175	C	REC	62	-39.34	15.59	-69.89	-8.781	-2.523	0.01434	delta_LT
16	exm-rs12600277	58759332	G	REC	62	-39.34	15.59	-69.89	-8.781	-2.523	0.01434	delta_LT
11	exm961440	118895962	A	DOM	62	1.779	0.7054	0.3962	3.161	2.522	0.0144	PC3
18	rs17070739	60819383	C	DOM	62	14.58	5.782	3.248	25.91	2.522	0.0144	delta_Wpeak
13	exm1065726	42189142	A	DOM	62	1.254	0.4973	0.279	2.228	2.521	0.01443	PC4
22	rs4838861	50642777	G	REC	62	15.44	6.127	3.433	27.45	2.52	0.01445	delta_Wpeak
11	rs7110302	66690454	A	REC	62	1.108	0.4398	0.2464	1.97	2.52	0.01446	PC4
7	rs1528041	110419154	A	DOM	62	-0.936	0.3715	-1.664	-0.208	-2.52	0.01447	PC2
7	rs6944935	150726920	G	REC	62	17.89	7.105	3.965	31.82	2.518	0.01453	delta_Wpeak
7	kgp4055546	150744372	G	REC	62	17.89	7.105	3.965	31.82	2.518	0.01453	delta_Wpeak
5	rs2291702	35033706	A	DOM	60	-122	48.39	-216.8	-27.14	-2.521	0.01453	delta_TT
3	rs28534383	66139937	G	REC	62	-1.639	0.651	-2.915	-0.3629	-2.517	0.01456	PC2
3	rs28480121	66139965	C	REC	62	-1.639	0.651	-2.915	-0.3629	-2.517	0.01456	PC2
3	rs2772473	67596107	A	DOM	62	15.44	6.133	3.418	27.46	2.517	0.01456	delta_LT
6	rs213205	33241135	A	REC	60	-127.8	50.71	-227.1	-28.37	-2.52	0.01458	delta_TT
1	rs4651138	183001312	C	REC	62	13.43	5.339	2.971	23.9	2.516	0.01459	delta_LT
11	rs11235909	73510645	G	DOM	60	-168.1	66.74	-298.9	-37.31	-2.519	0.0146	delta_TT
3	rs1846206	11840903	G	REC	62	-0.7406	0.2944	-1.318	-0.1637	-2.516	0.01461	PC3
1	rs6682431	220964537	G	DOM	61	-4.65	1.848	-8.272	-1.029	-2.517	0.01463	delta_VO2max
12	rs11061368	122696101	G	DOM	60	122.1	48.5	27.06	217.2	2.518	0.01464	delta_TT
7	exm625787	73097713	A	DOM	62	0.978	0.389	0.2156	1.74	2.514	0.01467	PC3
12	exm1030353	102108345	G	DOM	60	91	36.15	20.14	161.9	2.517	0.01467	delta_TT
12	rs3205421	102108345	G	DOM	60	91	36.15	20.14	161.9	2.517	0.01467	delta_TT
4	exm396794	42003671	A	DOM	62	10.05	3.997	2.215	17.88	2.514	0.01468	delta_Wpeak
12	rs10877020	58188014	A	REC	62	-0.8767	0.3489	-1.56	-0.1929	-2.513	0.01472	PC3
3	rs6792584	67531388	G	REC	62	-16.38	6.517	-29.15	-3.601	-2.512	0.01474	delta_Wpeak
3	rs6548593	67536688	G	REC	62	-16.38	6.517	-29.15	-3.601	-2.512	0.01474	delta_Wpeak
3	rs7649096	60639504	G	DOM	60	-95.07	37.8	-169.2	-20.98	-2.515	0.01474	delta_TT
6	rs7743714	5623410	A	DOM	62	-0.9001	0.3583	-1.602	-0.1978	-2.512	0.01476	PC2
14	rs1043839	24909281	G	DOM	62	1.112	0.4428	0.2444	1.98	2.512	0.01476	PC2
14	exm1094468	24909362	A	DOM	62	1.112	0.4428	0.2444	1.98	2.512	0.01476	PC2
14	exm1094499	24910973	A	DOM	62	1.112	0.4428	0.2444	1.98	2.512	0.01476	PC2
20	rs6060763	30282223	G	DOM	62	-10.03	3.994	-17.86	-2.205	-2.512	0.01476	delta_LT
1	rs529974	20826910	A	REC	62	-17.1	6.808	-30.45	-3.758	-2.512	0.01476	delta_LT
7	rs17712647	48361784	G	DOM	61	3.575	1.423	0.7868	6.364	2.513	0.01477	delta_VO2max
7	rs4730473	110661337	C	REC	62	-2.262	0.9006	-4.027	-0.4967	-2.511	0.01478	PC2
7	rs6466371	110681482	A	REC	62	-2.262	0.9006	-4.027	-0.4967	-2.511	0.01478	PC2
6	rs3777664	24693846	G	DOM	62	-0.5362	0.2136	-0.9548	-0.1176	-2.511	0.01481	PC4
5	rs2250861	65115003	G	REC	62	-12.51	4.983	-22.28	-2.742	-2.51	0.01482	delta_LT
19	exm1432217	13010520	A	DOM	61	-2.808	1.119	-5.002	-0.6147	-2.509	0.01491	delta_VO2max
2	exm223759	120439282	A	DOM	62	-2.252	0.8981	-4.012	-0.4917	-2.507	0.01493	PC2
7	rs7808471	132716502	G	DOM	60	-95.07	37.87	-169.3	-20.84	-2.51	0.01493	delta_TT
5	exm476696	131676320	A	DOM	61	2.449	0.9763	0.5357	4.363	2.509	0.01494	delta_VO2max
5	rs1050152	131676320	A	DOM	61	2.449	0.9763	0.5357	4.363	2.509	0.01494	delta_VO2max
13	rs12877095	100432076	G	REC	62	17.87	7.129	3.902	31.85	2.507	0.01494	delta_Wpeak
13	rs3945431	42272932	G	REC	62	1.47	0.5864	0.3208	2.62	2.507	0.01495	PC2
2	rs4852323	74183673	G	REC	62	11.51	4.59	2.509	20.5	2.506	0.01497	delta_LT
19	rs504103	48853653	G	DOM	62	-9.661	3.855	-17.22	-2.105	-2.506	0.01498	delta_Wpeak
7	rs12056015	48378802	A	REC	62	-0.9743	0.3891	-1.737	-0.2117	-2.504	0.01507	PC3
11	rs7123010	86341186	A	REC	62	22.77	9.092	4.946	40.58	2.504	0.01507	delta_Wpeak
4	rs2279267	170990053	A	DOM	62	9.794	3.912	2.127	17.46	2.504	0.01508	delta_Wpeak
18	rs17070739	60819383	C	DOM	62	14.59	5.828	3.168	26.01	2.504	0.01508	delta_LT
14	rs11847459	37199161	C	REC	62	16.44	6.567	3.57	29.31	2.504	0.01508	delta_LT
4	exm422859	123814308	A	DOM	62	10.69	4.27	2.321	19.06	2.503	0.01509	delta_Wpeak
5	rs443033	145210041	G	REC	62	1.618	0.6463	0.3509	2.884	2.503	0.01511	PC2
3	rs10510828	60120243	G	REC	61	-2.841	1.134	-5.064	-0.6171	-2.504	0.01512	delta_VO2max
6	rs9371494	151403148	G	DOM	62	-10.03	4.01	-17.89	-2.175	-2.502	0.01513	delta_Wpeak
12	exm2273499	108962804	A	DOM	62	-1.259	0.5033	-2.246	-0.2728	-2.502	0.01514	PC3
14	rs4568	24760009	A	DOM	61	2.337	0.9333	0.5072	4.166	2.503	0.01514	delta_VO2max
20	rs6062129	60762198	G	REC	62	-1.519	0.6075	-2.71	-0.3287	-2.501	0.01518	PC4
5	exm474413	125887715	C	DOM	61	-3.261	1.303	-5.816	-0.7069	-2.502	0.01518	delta_VO2max
14	rs2299931	78163851	A	DOM	62	-10.17	4.065	-18.13	-2.197	-2.5	0.0152	delta_LT
17	rs4792309	12908204	G	DOM	60	-90.33	36.12	-161.1	-19.53	-2.501	0.01529	delta_TT
17	exm1296536	12915009	A	DOM	60	-90.33	36.12	-161.1	-19.53	-2.501	0.01529	delta_TT
17	rs4792311	12915009	A	DOM	60	-90.33	36.12	-161.1	-19.53	-2.501	0.01529	delta_TT
1	rs6660167	94888021	A	DOM	62	-9.752	3.904	-17.4	-2.1	-2.498	0.0153	delta_LT
20	exm1555036	60768615	A	DOM	60	111.7	44.66	24.13	199.2	2.5	0.01531	delta_TT
2	rs12465868	172212652	A	REC	60	-133.4	53.36	-238	-28.83	-2.5	0.01531	delta_TT
6	exm576456	126278230	G	DOM	62	0.5877	0.2353	0.1265	1.049	2.497	0.01532	PC4
2	exm262165	211539650	A	DOM	62	-27.46	11	-49.01	-5.901	-2.497	0.01535	delta_LT
3	rs11717561	67678536	A	DOM	62	-0.5408	0.2167	-0.9654	-0.1161	-2.496	0.01537	PC4
12	exm1030353	102108345	G	DOM	62	-0.5346	0.2142	-0.9544	-0.1148	-2.496	0.01538	PC4
12	rs3205421	102108345	G	DOM	62	-0.5346	0.2142	-0.9544	-0.1148	-2.496	0.01538	PC4
8	rs17698981	23396101	A	DOM	60	96.93	38.8	20.89	173	2.498	0.01538	delta_TT
3	rs3112497	59828477	G	REC	62	0.9041	0.3623	0.1939	1.614	2.495	0.01541	PC4
22	rs5994186	17643725	A	DOM	62	-0.7957	0.319	-1.421	-0.1705	-2.495	0.01543	PC2
22	exm-rs5748919	17644131	A	DOM	62	-0.7957	0.319	-1.421	-0.1705	-2.495	0.01543	PC2
3	rs9809635	67522017	A	DOM	60	-126.3	50.57	-225.4	-27.17	-2.497	0.01543	delta_TT
16	rs5715	20792188	A	REC	62	-1.353	0.5423	-2.416	-0.2896	-2.494	0.01545	PC2
3	rs12487741	60267052	G	DOM	60	91.43	36.64	19.61	163.2	2.495	0.01551	delta_TT
11	exm971252	133714522	A	DOM	62	-9.805	3.935	-17.52	-2.092	-2.492	0.01554	delta_LT
8	exm706302	74893821	G	REC	60	206.5	82.82	44.16	368.8	2.493	0.01559	delta_TT
8	rs1053079	74893821	G	REC	60	206.5	82.82	44.16	368.8	2.493	0.01559	delta_TT
8	exm706306	74893850	C	REC	60	206.5	82.82	44.16	368.8	2.493	0.01559	delta_TT
15	rs752012	41044890	A	REC	60	-122.9	49.31	-219.6	-26.28	-2.493	0.0156	delta_TT
11	exm968605	126081403	G	DOM	62	0.6303	0.2532	0.1341	1.127	2.49	0.01562	PC3
6	rs2503838	5454013	C	REC	62	-23.28	9.348	-41.6	-4.954	-2.49	0.01562	delta_LT
7	rs10248739	48445268	G	DOM	62	0.6291	0.2528	0.1336	1.125	2.489	0.01567	PC3
6	rs2015205	107113715	A	DOM	62	-0.6891	0.2771	-1.232	-0.146	-2.487	0.01573	PC3
2	rs1995916	120628463	A	REC	62	-0.8135	0.3271	-1.455	-0.1724	-2.487	0.01573	PC4
14	rs17106478	78328310	A	DOM	62	0.5418	0.2179	0.1148	0.9687	2.487	0.01574	PC4
1	rs562641	53374666	G	REC	62	-15.18	6.105	-27.15	-3.215	-2.487	0.01574	delta_Wpeak
16	exm1226381	23536684	A	DOM	62	0.6971	0.2804	0.1475	1.247	2.486	0.01576	PC4
16	rs6497671	23536684	A	DOM	62	0.6971	0.2804	0.1475	1.247	2.486	0.01576	PC4
12	rs10861328	105448288	A	DOM	62	0.5855	0.2355	0.1239	1.047	2.486	0.01577	PC4
20	rs6141038	9776961	G	REC	62	-12.19	4.904	-21.8	-2.579	-2.486	0.01577	delta_Wpeak
14	rs10483885	78171842	G	DOM	60	97.7	39.26	20.75	174.6	2.489	0.01577	delta_TT
8	rs8218	99114970	C	REC	62	-19.55	7.865	-34.96	-4.131	-2.485	0.0158	delta_Wpeak
6	rs10484314	5648087	G	DOM	62	9.857	3.967	2.082	17.63	2.485	0.01582	delta_Wpeak
12	rs7976552	109600575	A	REC	61	-3.082	1.24	-5.512	-0.6517	-2.486	0.01584	delta_VO2max
18	rs9962319	21800299	A	DOM	62	-9.996	4.024	-17.88	-2.109	-2.484	0.01585	delta_LT
6	rs191833	5482597	A	DOM	62	0.8234	0.3315	0.1735	1.473	2.483	0.01587	PC2
11	exm-rs1330	17316029	A	DOM	62	-9.824	3.956	-17.58	-2.071	-2.483	0.01588	delta_LT
2	rs893258	73219922	G	DOM	60	-91.57	36.84	-163.8	-19.36	-2.486	0.01589	delta_TT
3	rs935734	67699371	G	REC	62	-1.335	0.5377	-2.389	-0.2811	-2.483	0.0159	PC2
19	exm1442152	17450016	A	DOM	61	-2.309	0.9297	-4.132	-0.4871	-2.484	0.0159	delta_VO2max
1	rs6577570	6387276	A	DOM	62	27.32	11	5.75	48.88	2.483	0.01591	delta_LT
14	exm1127094	100795139	C	DOM	62	11.02	4.441	2.316	19.72	2.481	0.01595	delta_LT
5	rs2304075	135178124	A	DOM	62	11.25	4.535	2.365	20.14	2.481	0.01595	delta_LT
2	rs1995916	120628463	A	REC	61	-3.456	1.392	-6.185	-0.7277	-2.483	0.01596	delta_VO2max
13	rs4299049	42173787	A	REC	62	1.339	0.5398	0.2812	2.397	2.481	0.01598	PC2
12	rs2268405	109589593	G	REC	62	-17.57	7.084	-31.46	-3.688	-2.481	0.01599	delta_Wpeak
16	rs11642395	23556561	G	DOM	62	0.5867	0.2366	0.123	1.05	2.48	0.01602	PC4
5	rs7714044	125918041	A	DOM	62	-11.83	4.774	-21.19	-2.476	-2.479	0.01606	delta_LT
5	exm-rs13182402	125918148	G	DOM	62	-11.83	4.774	-21.19	-2.476	-2.479	0.01606	delta_LT
5	rs13182402	125918148	G	DOM	62	-11.83	4.774	-21.19	-2.476	-2.479	0.01606	delta_LT
5	rs900641	125931022	C	DOM	62	-11.83	4.774	-21.19	-2.476	-2.479	0.01606	delta_LT
19	rs6510306	33432709	G	DOM	62	-0.5325	0.2149	-0.9538	-0.1113	-2.478	0.0161	PC4
19	exm1452970	33444707	A	DOM	62	-0.5325	0.2149	-0.9538	-0.1113	-2.478	0.0161	PC4
12	rs7134351	105455217	G	REC	62	-27.44	11.08	-49.16	-5.728	-2.477	0.01614	delta_LT
14	rs10483885	78171842	G	DOM	62	0.6678	0.2697	0.1392	1.196	2.476	0.01617	PC3
5	exm499856	157164962	A	DOM	62	-0.8144	0.3289	-1.459	-0.1698	-2.476	0.01617	PC2
5	rs2270812	157164962	A	DOM	62	-0.8144	0.3289	-1.459	-0.1698	-2.476	0.01617	PC2
8	rs1484642	9986655	G	DOM	62	-0.9627	0.3889	-1.725	-0.2004	-2.475	0.01621	PC3
8	rs17698981	23396101	A	DOM	62	0.6607	0.267	0.1374	1.184	2.475	0.01623	PC3
14	rs17105311	37255159	G	DOM	62	-10.8	4.366	-19.36	-2.246	-2.474	0.01624	delta_LT
18	rs8094315	60936047	G	REC	60	205.5	82.96	42.89	368.1	2.477	0.01624	delta_TT
1	rs4839272	113496790	A	DOM	62	-0.6326	0.2557	-1.134	-0.1313	-2.473	0.01628	PC3
19	rs7359861	36142187	A	DOM	60	141.1	57.01	29.4	252.9	2.476	0.01629	delta_TT
4	rs10213032	171009360	G	DOM	60	161.9	65.42	33.73	290.2	2.476	0.0163	delta_TT
6	rs2328676	13576708	C	REC	62	-1.338	0.5411	-2.399	-0.2774	-2.473	0.01632	PC2
7	exm620595	48313881	G	DOM	62	0.8324	0.3367	0.1724	1.492	2.472	0.01633	PC4
7	rs17712299	48313881	G	DOM	62	0.8324	0.3367	0.1724	1.492	2.472	0.01633	PC4
7	exm620684	48317708	C	DOM	62	0.8324	0.3367	0.1724	1.492	2.472	0.01633	PC4
13	rs2763940	100267241	A	REC	62	2.282	0.9231	0.4729	4.091	2.472	0.01633	PC2
15	exm1183726	83680287	A	REC	62	-0.7547	0.3054	-1.353	-0.1562	-2.471	0.01636	PC4
15	rs4842860	83680287	A	REC	62	-0.7547	0.3054	-1.353	-0.1562	-2.471	0.01636	PC4
1	rs4920653	17366871	G	DOM	62	9.538	3.86	1.973	17.1	2.471	0.01638	delta_Wpeak
4	rs744731	17492843	G	REC	62	-16.67	6.747	-29.89	-3.444	-2.47	0.0164	delta_LT
10	exm809345	11797500	A	DOM	62	12.61	5.108	2.603	22.63	2.47	0.01644	delta_LT
4	exm396794	42003671	A	DOM	62	0.8143	0.3298	0.168	1.461	2.469	0.01645	PC2
16	rs7200676	89168911	A	REC	60	-178.9	72.42	-320.8	-36.92	-2.47	0.01653	delta_TT
16	rs3743980	89180935	C	REC	60	-178.9	72.42	-320.8	-36.92	-2.47	0.01653	delta_TT
14	rs12436663	35639120	A	REC	62	1.828	0.7409	0.3758	3.28	2.467	0.01654	PC2
17	rs2292645	76394195	G	DOM	62	-0.7944	0.3221	-1.426	-0.1632	-2.467	0.01656	PC2
14	rs2415265	35630388	G	REC	62	-11.91	4.828	-21.37	-2.445	-2.466	0.01657	delta_LT
7	exm659268	134225827	A	DOM	62	-0.7226	0.2932	-1.297	-0.148	-2.465	0.01664	PC4
7	rs1527837	48627470	A	REC	62	0.7563	0.3071	0.1544	1.358	2.463	0.01673	PC4
1	exm55053	45800156	A	DOM	62	1.132	0.4597	0.2309	2.033	2.462	0.01675	PC2
22	rs761746	32025913	G	DOM	61	2.276	0.9238	0.4651	4.086	2.463	0.01675	delta_VO2max
7	exm620482	48285485	A	DOM	62	0.9611	0.3907	0.1954	1.727	2.46	0.01684	PC2
7	exm633123	91503228	A	DOM	62	-10.66	4.335	-19.16	-2.167	-2.46	0.01685	delta_Wpeak
7	rs1011372	91509867	G	DOM	62	-10.66	4.335	-19.16	-2.167	-2.46	0.01685	delta_Wpeak
4	exm397581	47514685	G	DOM	62	0.9417	0.3829	0.1913	1.692	2.46	0.01686	PC2
1	rs1498374	85787334	A	REC	62	27.87	11.33	5.662	50.08	2.46	0.01686	delta_LT
7	rs13227873	27578405	A	DOM	62	0.7978	0.3244	0.1619	1.434	2.459	0.01688	PC2
12	exm2251099	58158558	A	DOM	60	162.9	66.19	33.2	292.6	2.462	0.01688	delta_TT
6	exm564903	88240570	A	DOM	62	1.072	0.4359	0.2172	1.926	2.458	0.01691	PC4
11	rs7127347	17300844	C	REC	62	27.26	11.09	5.526	48.99	2.458	0.01691	delta_LT
14	rs6493	78140329	A	DOM	62	-9.577	3.897	-17.21	-1.939	-2.458	0.01694	delta_Wpeak
1	exm63591	59002282	C	DOM	62	26.85	10.93	5.435	48.27	2.457	0.01695	delta_Wpeak
1	exm63612	59004617	A	DOM	62	26.85	10.93	5.435	48.27	2.457	0.01695	delta_Wpeak
7	rs12056015	48378802	A	REC	60	-148.3	60.3	-266.5	-30.1	-2.459	0.01699	delta_TT
1	rs17552114	75172652	G	DOM	62	-1.07	0.436	-1.925	-0.2158	-2.455	0.01705	PC4
6	exm591893	160211648	A	DOM	62	0.8343	0.3399	0.1681	1.501	2.455	0.01707	PC2
7	rs1722883	134215403	G	REC	62	-11.15	4.541	-20.05	-2.246	-2.455	0.01707	delta_LT
10	rs2297696	120916467	G	DOM	62	0.617	0.2514	0.1243	1.11	2.454	0.01708	PC3
3	rs6804272	125842439	A	REC	61	3.534	1.439	0.7132	6.354	2.456	0.01709	delta_VO2max
3	exm365106	172428782	A	DOM	62	9.722	3.961	1.958	17.49	2.454	0.01709	delta_Wpeak
3	rs2276805	172428782	A	DOM	62	9.722	3.961	1.958	17.49	2.454	0.01709	delta_Wpeak
3	rs17061517	59924843	G	DOM	62	11.58	4.72	2.332	20.83	2.454	0.01709	delta_LT
17	exm1346078	62492582	A	DOM	62	13.06	5.32	2.63	23.48	2.454	0.01709	delta_LT
22	rs2071847	43027630	A	DOM	60	-162.3	66.05	-291.7	-32.81	-2.457	0.01709	delta_TT
10	rs10786705	104477705	A	REC	62	-1.459	0.5944	-2.624	-0.2936	-2.454	0.0171	PC3
1	rs11118607	220984364	A	REC	62	2.222	0.9056	0.4473	3.997	2.454	0.0171	PC2
2	rs6545388	54384927	G	REC	62	1.023	0.4171	0.2057	1.841	2.453	0.01714	PC2
16	exm1270713	89613123	G	REC	61	-5.195	2.117	-9.343	-1.046	-2.454	0.01715	delta_VO2max
16	rs2292954	89613123	G	REC	61	-5.195	2.117	-9.343	-1.046	-2.454	0.01715	delta_VO2max
16	kgp3038063	89620328	A	REC	61	-5.195	2.117	-9.343	-1.046	-2.454	0.01715	delta_VO2max
17	rs2072333	19559371	A	REC	60	203.5	82.94	40.98	366.1	2.454	0.0172	delta_TT
7	rs7794886	96749012	G	REC	62	-0.8286	0.3381	-1.491	-0.166	-2.451	0.01723	PC4
7	rs12056091	96758671	A	REC	62	-0.8286	0.3381	-1.491	-0.166	-2.451	0.01723	PC4
11	rs7116503	43913386	A	REC	62	-1.484	0.6056	-2.671	-0.2972	-2.451	0.01724	PC4
3	rs1846206	11840903	G	DOM	62	-0.8337	0.3402	-1.501	-0.1669	-2.45	0.01725	PC2
8	rs11993663	10032894	A	DOM	60	94.3	38.45	18.93	169.7	2.452	0.01728	delta_TT
1	rs829004	108711268	A	REC	62	0.9709	0.3964	0.194	1.748	2.449	0.01729	PC4
4	rs7682161	89191346	G	DOM	60	178.3	72.7	35.78	320.8	2.452	0.01729	delta_TT
17	exm1314423	35743010	G	REC	60	-203.8	83.15	-366.8	-40.84	-2.451	0.01733	delta_TT
11	rs10896371	68597104	G	DOM	61	2.918	1.191	0.5831	5.254	2.449	0.01735	delta_VO2max
7	rs11531570	95213702	A	REC	60	-100.2	40.9	-180.4	-20.06	-2.451	0.01736	delta_TT
2	rs10200146	63819348	G	REC	62	-0.6431	0.2629	-1.158	-0.1279	-2.446	0.01743	PC4
12	exm2250576	109633316	A	REC	61	-2.551	1.042	-4.594	-0.5082	-2.448	0.01743	delta_VO2max
12	rs4300440	109633316	A	REC	61	-2.551	1.042	-4.594	-0.5082	-2.448	0.01743	delta_VO2max
20	rs1119433	9782799	A	DOM	62	10.91	4.462	2.167	19.66	2.446	0.01746	delta_LT
2	rs6722598	228191202	A	DOM	61	3.824	1.563	0.7608	6.887	2.447	0.01747	delta_VO2max
2	rs6720962	228210364	G	DOM	61	3.824	1.563	0.7608	6.887	2.447	0.01747	delta_VO2max
14	rs2145976	96003881	A	DOM	60	-111.7	45.64	-201.2	-22.27	-2.448	0.01748	delta_TT
5	rs33320	56206529	G	DOM	62	-0.6054	0.2476	-1.091	-0.1201	-2.445	0.0175	PC3
2	rs706551	55903620	C	DOM	62	1.242	0.5082	0.2463	2.238	2.445	0.0175	PC3
2	rs6542550	120592580	G	REC	62	-1.254	0.513	-2.26	-0.2487	-2.445	0.0175	PC3
3	exm360513	155485302	G	DOM	60	-92.77	37.91	-167.1	-18.48	-2.447	0.0175	delta_TT
22	rs174674	19934025	A	REC	62	-14.52	5.938	-26.16	-2.877	-2.445	0.01751	delta_LT
2	exm262165	211539650	A	DOM	61	6.294	2.574	1.25	11.34	2.445	0.01752	delta_VO2max
12	exm1035187	109696838	G	DOM	62	-10.21	4.177	-18.4	-2.023	-2.444	0.01752	delta_LT
12	rs2075263	109704325	G	DOM	62	-10.21	4.177	-18.4	-2.023	-2.444	0.01752	delta_LT
5	exm490791	141309824	A	REC	60	-119.9	49.02	-216	-23.85	-2.446	0.01754	delta_TT
8	rs6985267	10280818	C	REC	62	1.249	0.5113	0.2468	2.251	2.443	0.01759	PC3
7	exm2270750	48628104	C	REC	62	-14.3	5.855	-25.78	-2.827	-2.443	0.01759	delta_LT
5	rs4976493	135182123	A	DOM	62	0.7946	0.3253	0.157	1.432	2.442	0.0176	PC2
10	rs3781569	70941113	G	REC	61	-3.762	1.539	-6.779	-0.7448	-2.444	0.0176	delta_VO2max
3	rs1846206	11840903	G	DOM	62	-10.09	4.132	-18.19	-1.993	-2.442	0.0176	delta_Wpeak
19	exm1457924	36303664	C	DOM	62	-0.6117	0.2505	-1.103	-0.1207	-2.442	0.01762	PC4
14	rs2774036	37258704	G	DOM	62	-9.643	3.949	-17.38	-1.903	-2.442	0.01763	delta_LT
13	rs4299049	42173787	A	DOM	61	2.248	0.9204	0.4444	4.052	2.443	0.01764	delta_VO2max
19	rs837642	49307999	G	DOM	60	-89.15	36.48	-160.6	-17.65	-2.444	0.01765	delta_TT
2	rs893258	73219922	G	DOM	62	-0.613	0.2512	-1.105	-0.1207	-2.441	0.01768	PC3
12	rs7135947	109629457	A	DOM	61	2.504	1.026	0.4942	4.515	2.442	0.01768	delta_VO2max
7	rs12540276	27591532	A	REC	62	-11.01	4.512	-19.86	-2.17	-2.441	0.01768	delta_Wpeak
13	rs330563	111290880	A	REC	62	0.9723	0.3985	0.1913	1.753	2.44	0.01771	PC4
19	exm1424979	10363251	C	DOM	62	1.22	0.5001	0.2399	2.201	2.44	0.01772	PC4
12	rs3825391	110973846	C	REC	62	1.426	0.5844	0.2804	2.571	2.44	0.01772	PC2
12	rs7957299	111002311	G	REC	62	1.426	0.5844	0.2804	2.571	2.44	0.01772	PC2
6	rs6930320	107671156	G	DOM	60	-104.5	42.8	-188.4	-20.64	-2.442	0.01772	delta_TT
3	rs2044613	60908013	A	DOM	61	2.382	0.9758	0.4693	4.295	2.441	0.01773	delta_VO2max
3	rs9876711	60918957	C	DOM	61	2.382	0.9758	0.4693	4.295	2.441	0.01773	delta_VO2max
11	exm961440	118895962	A	DOM	62	-27.25	11.17	-49.15	-5.356	-2.439	0.01774	delta_LT
6	exm520018	24503590	A	REC	62	1.055	0.4326	0.2069	1.903	2.438	0.01779	PC2
2	rs2344369	233490451	G	REC	62	1.709	0.701	0.335	3.083	2.438	0.0178	PC3
22	rs5756492	37424991	A	DOM	60	-88.44	36.24	-159.5	-17.41	-2.44	0.01781	delta_TT
3	rs4645146	67511157	G	REC	62	-12.33	5.06	-22.25	-2.416	-2.437	0.01782	delta_Wpeak
6	rs11153056	107517159	G	DOM	60	90.47	37.08	17.79	163.1	2.44	0.01783	delta_TT
18	rs8094315	60936047	G	REC	62	1.402	0.5752	0.2745	2.529	2.437	0.01784	PC3
12	rs11875	16516994	A	DOM	60	118.7	48.65	23.34	214	2.44	0.01784	delta_TT
3	rs3856654	60458976	A	DOM	61	-2.285	0.9372	-4.122	-0.4482	-2.438	0.01785	delta_VO2max
6	exm-rs10946113	158584691	A	DOM	62	-0.7223	0.2964	-1.303	-0.1413	-2.437	0.01786	PC3
6	rs10946113	158584691	A	DOM	62	-0.7223	0.2964	-1.303	-0.1413	-2.437	0.01786	PC3
3	rs4407368	126574836	G	REC	60	147.1	60.33	28.88	265.4	2.439	0.01788	delta_TT
16	rs11860469	1867040	G	DOM	62	14.98	6.151	2.927	27.04	2.436	0.0179	delta_Wpeak
7	rs6969054	102446569	G	DOM	62	-0.5284	0.217	-0.9537	-0.1032	-2.436	0.01791	PC4
5	rs6870785	125905569	G	DOM	62	-0.8318	0.3416	-1.501	-0.1623	-2.435	0.01793	PC2
5	exm2266117	125923632	A	DOM	62	-0.8318	0.3416	-1.501	-0.1623	-2.435	0.01793	PC2
3	rs2736736	60793653	G	DOM	61	2.446	1.004	0.4778	4.415	2.436	0.01796	delta_VO2max
2	rs843677	54409855	A	REC	62	12.43	5.104	2.422	22.43	2.434	0.01796	delta_LT
16	exm1270713	89613123	G	REC	62	-1.805	0.7415	-3.258	-0.3517	-2.434	0.01797	PC2
16	rs2292954	89613123	G	REC	62	-1.805	0.7415	-3.258	-0.3517	-2.434	0.01797	PC2
16	kgp3038063	89620328	A	REC	62	-1.805	0.7415	-3.258	-0.3517	-2.434	0.01797	PC2
11	rs603076	68670712	G	REC	60	164	67.31	32.07	295.9	2.436	0.01798	delta_TT
3	rs9849270	67657428	A	DOM	62	-0.5393	0.2217	-0.9739	-0.1048	-2.433	0.01804	PC4
3	rs1214381	100057846	A	DOM	62	0.6414	0.2637	0.1246	1.158	2.432	0.01805	PC4
3	rs17031618	60543675	G	DOM	61	-2.765	1.137	-4.992	-0.5372	-2.433	0.0181	delta_VO2max
10	rs4655	7849688	G	DOM	62	-9.586	3.944	-17.32	-1.857	-2.431	0.01812	delta_LT
5	rs2748241	149827494	A	REC	62	17.61	7.245	3.408	31.81	2.43	0.01814	delta_LT
6	exm520018	24503590	A	REC	62	12.77	5.254	2.469	23.06	2.43	0.01816	delta_Wpeak
8	rs6983566	9931941	A	DOM	62	-0.6431	0.2647	-1.162	-0.1243	-2.43	0.01817	PC3
14	exm1125410	96010424	A	DOM	62	10.96	4.512	2.12	19.81	2.43	0.01817	delta_Wpeak
12	rs850944	13146759	A	REC	62	1.735	0.7143	0.3354	3.135	2.429	0.01818	PC3
6	rs3823311	151765296	G	DOM	62	-10.05	4.137	-18.16	-1.943	-2.43	0.01818	delta_LT
5	rs1421819	154336832	A	DOM	61	-6.285	2.586	-11.35	-1.216	-2.43	0.0182	delta_VO2max
9	rs7859877	38397915	G	REC	62	11.97	4.929	2.312	21.63	2.429	0.0182	delta_Wpeak
20	rs6133735	9646834	A	DOM	61	-10.99	4.523	-19.86	-2.125	-2.43	0.01822	delta_Wpeak
10	rs11000413	74541864	G	DOM	61	6.25	2.573	1.207	11.29	2.429	0.01825	delta_VO2max
3	exm312267	48638472	G	DOM	62	2.194	0.9037	0.4228	3.965	2.428	0.01826	PC2
3	exm-rs10513789	182760073	C	REC	62	2.194	0.9037	0.4228	3.965	2.428	0.01826	PC2
6	rs6568470	107501047	A	DOM	62	0.7762	0.3198	0.1494	1.403	2.427	0.01829	PC2
3	rs1502762	182763580	G	DOM	62	9.56	3.941	1.837	17.28	2.426	0.01834	delta_Wpeak
7	exm620530	48312084	G	DOM	62	17.36	7.154	3.335	31.38	2.426	0.01834	delta_LT
6	rs3008821	39894536	G	REC	61	2.899	1.194	0.5578	5.24	2.427	0.01835	delta_VO2max
3	rs2250952	67628283	A	DOM	62	9.911	4.085	1.903	17.92	2.426	0.01835	delta_LT
6	rs17068076	107537007	G	DOM	60	90.31	37.2	17.4	163.2	2.428	0.01838	delta_TT
19	rs2682578	44012880	A	REC	60	123	50.67	23.69	222.3	2.428	0.01838	delta_TT
2	exm200699	71351487	A	DOM	60	90.52	37.3	17.42	163.6	2.427	0.01841	delta_TT
22	rs7292968	21335559	A	DOM	62	22.13	9.134	4.231	40.03	2.423	0.01847	delta_Wpeak
14	rs4904760	91689496	G	REC	61	-4.095	1.69	-7.407	-0.7838	-2.424	0.0185	delta_VO2max
3	rs1014595	60516133	G	REC	61	3.31	1.366	0.6333	5.988	2.424	0.01851	delta_VO2max
4	rs6827822	78784433	G	DOM	62	-10.96	4.525	-19.83	-2.092	-2.422	0.01851	delta_Wpeak
8	rs10955069	97253788	A	DOM	62	10.24	4.23	1.953	18.54	2.422	0.01854	delta_LT
3	rs404570	155520717	G	DOM	62	0.6236	0.2575	0.1189	1.128	2.422	0.01855	PC3
8	rs7007115	125552276	A	DOM	62	-0.6834	0.2822	-1.237	-0.1302	-2.421	0.01856	PC3
8	exm2266719	23396732	A	REC	62	-2.186	0.903	-3.955	-0.4157	-2.42	0.01861	PC2
10	rs12770829	7842900	A	REC	62	-0.6786	0.2804	-1.228	-0.1289	-2.42	0.01863	PC4
10	rs7910605	94239793	G	DOM	61	2.869	1.185	0.5455	5.192	2.42	0.01867	delta_VO2max
18	exm-rs7227401	21938658	A	REC	62	0.8276	0.3422	0.1568	1.498	2.418	0.01871	PC4
2	exm266486	219678877	A	DOM	62	2.377	0.9834	0.4499	4.305	2.418	0.01874	PC3
12	exm1015879	57624701	A	DOM	62	2.377	0.9834	0.4499	4.305	2.418	0.01874	PC3
7	rs113400963	102395051	G	REC	62	2.377	0.9834	0.4499	4.305	2.418	0.01874	PC3
10	exm-rs7085433	51593354	A	REC	62	2.377	0.9834	0.4499	4.305	2.418	0.01874	PC3
12	rs11061368	122696101	G	REC	62	2.377	0.9834	0.4499	4.305	2.418	0.01874	PC3
14	rs1063271	77974990	G	REC	62	2.377	0.9834	0.4499	4.305	2.418	0.01874	PC3
20	rs6121949	60763397	G	REC	62	2.377	0.9834	0.4499	4.305	2.418	0.01874	PC3
3	rs181002	60546807	G	DOM	62	-0.6059	0.2507	-1.097	-0.1146	-2.417	0.01876	PC3
1	rs11549022	76227022	G	REC	60	175.5	72.54	33.33	317.7	2.419	0.01876	delta_TT
7	exm647210	102952123	A	DOM	62	0.9753	0.4036	0.1844	1.766	2.417	0.01877	PC2
3	rs3205144	172349216	G	REC	62	1.303	0.5394	0.2461	2.36	2.416	0.01879	PC2
3	exm-rs182418	60020000	G	DOM	62	10.28	4.253	1.94	18.61	2.416	0.01881	delta_LT
3	rs212059	60024883	A	DOM	62	10.28	4.253	1.94	18.61	2.416	0.01881	delta_LT
7	kgp13809651	86974951	A	DOM	62	1.686	0.6981	0.3179	3.054	2.415	0.01883	PC3
7	kgp4354325	86975025	A	DOM	62	1.686	0.6981	0.3179	3.054	2.415	0.01883	PC3
4	rs10032323	110567473	A	DOM	62	0.8472	0.3509	0.1594	1.535	2.414	0.01889	PC2
12	rs34276	109602736	C	DOM	62	-10.37	4.298	-18.8	-1.948	-2.413	0.01894	delta_LT
22	rs4838861	50642777	G	REC	60	137.2	56.81	25.87	248.6	2.415	0.01894	delta_TT
2	rs3771781	75085163	G	DOM	62	0.6579	0.2727	0.1234	1.192	2.413	0.01896	PC3
3	rs16859825	184931013	G	REC	61	-6.245	2.588	-11.32	-1.172	-2.413	0.01902	delta_VO2max
16	rs30839	58745341	A	REC	61	1.094	0.4536	0.2052	1.983	2.412	0.01904	PC3
8	exm696528	38264922	G	DOM	62	1.394	0.5786	0.2601	2.528	2.409	0.01912	PC3
18	rs592209	48424454	A	REC	61	-3.735	1.55	-6.772	-0.6979	-2.41	0.01913	delta_VO2max
8	rs10109171	107424062	A	REC	62	19.14	7.945	3.569	34.71	2.409	0.01913	delta_LT
22	rs5994186	17643725	A	DOM	62	-9.356	3.885	-16.97	-1.741	-2.408	0.01919	delta_Wpeak
22	exm-rs5748919	17644131	A	DOM	62	-9.356	3.885	-16.97	-1.741	-2.408	0.01919	delta_Wpeak
9	exm768942	107531152	C	DOM	62	0.5594	0.2323	0.104	1.015	2.408	0.0192	PC4
9	exm768953	107533175	C	DOM	62	0.5594	0.2323	0.104	1.015	2.408	0.0192	PC4
3	rs4679545	60513123	A	DOM	62	-10.67	4.431	-19.35	-1.981	-2.407	0.01923	delta_Wpeak
10	rs9732147	13332386	G	REC	62	14.75	6.129	2.74	26.76	2.407	0.01923	delta_Wpeak
6	rs638056	80980808	A	DOM	62	-0.6219	0.2585	-1.129	-0.1152	-2.406	0.01929	PC3
17	exm1296645	13980350	A	REC	61	2.694	1.12	0.4995	4.889	2.406	0.01934	delta_VO2max
11	rs7119807	34979548	A	DOM	62	-0.9547	0.397	-1.733	-0.1765	-2.405	0.01935	PC4
12	rs2164968	65677086	G	DOM	62	-9.547	3.971	-17.33	-1.764	-2.404	0.01937	delta_LT
13	exm2260155	100461219	A	REC	62	0.7185	0.2989	0.1326	1.304	2.404	0.0194	PC3
12	exm1036111	110341933	G	DOM	62	-0.6144	0.2556	-1.115	-0.1133	-2.403	0.01941	PC3
3	rs11923466	125859367	G	REC	62	13.47	5.606	2.485	24.46	2.403	0.01941	delta_Wpeak
7	rs10255965	48263829	A	REC	62	-17.07	7.102	-30.99	-3.149	-2.403	0.01941	delta_Wpeak
4	rs2289065	48894981	A	DOM	62	-0.5168	0.2151	-0.9384	-0.09527	-2.403	0.01943	PC4
13	rs3742245	101142329	G	DOM	62	-9.355	3.894	-16.99	-1.723	-2.402	0.01945	delta_Wpeak
3	rs7621788	67628201	A	DOM	62	11.28	4.698	2.077	20.49	2.402	0.01947	delta_LT
14	rs10151883	50725773	A	DOM	62	12.68	5.28	2.334	23.03	2.402	0.01947	delta_Wpeak
3	rs11709337	67577666	G	DOM	62	9.491	3.952	1.746	17.24	2.402	0.01949	delta_LT
3	rs4679545	60513123	A	DOM	61	-2.517	1.048	-4.57	-0.4629	-2.402	0.01954	delta_VO2max
2	rs6722598	228191202	A	DOM	62	1.017	0.4239	0.1867	1.848	2.4	0.01955	PC3
2	rs6720962	228210364	G	DOM	62	1.017	0.4239	0.1867	1.848	2.4	0.01955	PC3
13	rs9513648	100332461	G	REC	62	12.64	5.267	2.32	22.97	2.4	0.01955	delta_Wpeak
4	rs10016221	8409237	A	DOM	61	-10.22	4.257	-18.56	-1.878	-2.401	0.01957	delta_LT
18	rs931356	21891666	G	REC	62	19.09	7.956	3.501	34.69	2.4	0.01957	delta_LT
17	exm1314017	34958598	C	DOM	62	13.95	5.814	2.553	25.34	2.399	0.01961	delta_LT
2	exm195402	55872538	G	DOM	61	-5.092	2.122	-9.252	-0.9324	-2.399	0.01966	delta_VO2max
2	rs7594497	55872538	G	DOM	61	-5.092	2.122	-9.252	-0.9324	-2.399	0.01966	delta_VO2max
20	rs6086972	9627908	A	DOM	62	-9.324	3.889	-16.95	-1.703	-2.398	0.01968	delta_Wpeak
20	rs1484994	30305975	G	REC	62	-0.9446	0.3941	-1.717	-0.1722	-2.397	0.01971	PC4
8	rs7836718	10066119	G	DOM	62	-0.7652	0.3193	-1.391	-0.1395	-2.397	0.01972	PC2
18	rs4796995	13708574	G	DOM	62	-9.908	4.135	-18.01	-1.803	-2.396	0.01976	delta_LT
10	rs11191676	105155066	A	DOM	62	10.84	4.525	1.97	19.71	2.395	0.0198	delta_Wpeak
6	rs2503838	5454013	C	REC	62	1.423	0.5942	0.2585	2.588	2.395	0.01982	PC3
10	rs6585994	82191643	A	REC	60	97.37	40.62	17.75	177	2.397	0.01984	delta_TT
19	exm-rs157580	45395266	G	REC	60	121.5	50.72	22.13	221	2.396	0.01986	delta_TT
3	rs303860	11883445	G	DOM	62	0.5272	0.2203	0.09554	0.9589	2.394	0.01988	PC4
7	kgp10031940	86989047	G	DOM	60	-206.8	86.32	-376	-37.63	-2.396	0.01988	delta_TT
13	rs3945431	42272932	G	DOM	62	0.5242	0.2191	0.09468	0.9536	2.392	0.01996	PC4
17	rs2523	12895815	G	DOM	62	0.5309	0.222	0.09588	0.966	2.392	0.01997	PC4
3	rs16859825	184931013	G	REC	62	-1.679	0.7022	-3.056	-0.303	-2.391	0.01999	PC3
9	rs17086	124125520	G	DOM	62	-0.6277	0.2625	-1.142	-0.1132	-2.391	0.02	PC3
6	rs9322321	151759630	G	REC	62	-26.53	11.1	-48.29	-4.777	-2.39	0.02004	delta_LT
6	rs3823311	151765296	G	REC	62	-26.53	11.1	-48.29	-4.777	-2.39	0.02004	delta_LT
10	rs6586053	88829872	A	REC	62	-26.53	11.1	-48.29	-4.777	-2.39	0.02004	delta_LT
11	rs10751296	78277277	A	DOM	62	0.6113	0.2558	0.1099	1.113	2.39	0.02008	PC3
11	rs10793334	78278792	A	DOM	62	0.6113	0.2558	0.1099	1.113	2.39	0.02008	PC3
11	exm944469	78279790	A	DOM	62	0.6113	0.2558	0.1099	1.113	2.39	0.02008	PC3
5	rs367556	32151119	G	DOM	62	9.581	4.01	1.723	17.44	2.39	0.02008	delta_Wpeak
15	exm1181778	80137560	G	DOM	62	0.8192	0.3429	0.1472	1.491	2.389	0.0201	PC3
9	rs10813805	32392611	G	DOM	61	2.326	0.9732	0.4181	4.233	2.39	0.02014	delta_VO2max
9	rs458853	4720263	G	DOM	62	0.557	0.2332	0.0998	1.014	2.388	0.02017	PC4
1	exm56596	46827456	G	DOM	62	0.613	0.2567	0.1097	1.116	2.387	0.02019	PC4
22	rs5756202	36870845	C	DOM	61	-2.548	1.067	-4.638	-0.4571	-2.389	0.02019	delta_VO2max
4	rs7439347	78841872	A	DOM	60	100.4	42.03	18.02	182.8	2.389	0.02024	delta_TT
4	rs4698628	17608620	A	REC	61	3.436	1.44	0.6144	6.258	2.387	0.02028	delta_VO2max
18	rs8098840	21886874	A	DOM	60	-98.19	41.13	-178.8	-17.57	-2.387	0.02032	delta_TT
5	rs163907	35015297	G	REC	62	-1.033	0.4335	-1.883	-0.1836	-2.384	0.02039	PC2
16	rs1731062	8802752	G	DOM	62	-9.559	4.011	-17.42	-1.697	-2.383	0.02041	delta_Wpeak
2	rs7606911	120573539	G	REC	62	-0.9506	0.3991	-1.733	-0.1684	-2.382	0.02047	PC4
2	rs4404280	120686847	A	REC	62	-0.9506	0.3991	-1.733	-0.1684	-2.382	0.02047	PC4
9	exm768942	107531152	C	DOM	61	2.403	1.008	0.4266	4.379	2.383	0.02047	delta_VO2max
9	exm768953	107533175	C	DOM	61	2.403	1.008	0.4266	4.379	2.383	0.02047	delta_VO2max
6	rs17080705	151340454	A	DOM	62	9.706	4.075	1.719	17.69	2.382	0.02047	delta_LT
9	rs4742213	6539087	C	REC	62	-11.14	4.677	-20.31	-1.973	-2.382	0.02047	delta_LT
11	rs1458384	86177055	A	DOM	60	-92.8	38.96	-169.2	-16.45	-2.382	0.02057	delta_TT
13	rs4433707	45984065	A	DOM	62	-0.5551	0.2333	-1.012	-0.09786	-2.379	0.02059	PC4
7	rs12164139	27658801	G	DOM	62	0.7732	0.325	0.1362	1.41	2.379	0.02061	PC2
7	rs10248739	48445268	G	DOM	61	2.238	0.9404	0.3952	4.081	2.38	0.02061	delta_VO2max
2	exm200699	71351487	A	DOM	62	-0.5276	0.2218	-0.9623	-0.09291	-2.379	0.02062	PC4
1	rs8133	165624799	A	DOM	61	2.422	1.018	0.4262	4.417	2.379	0.02069	delta_VO2max
22	rs165656	19948863	C	REC	62	10.39	4.371	1.824	18.96	2.377	0.02071	delta_LT
22	exm1585902	19951271	A	REC	62	10.39	4.371	1.824	18.96	2.377	0.02071	delta_LT
20	exm1525055	9543622	A	DOM	62	9.245	3.889	1.622	16.87	2.377	0.02072	delta_Wpeak
10	rs10823350	71112394	G	DOM	62	9.795	4.121	1.719	17.87	2.377	0.02072	delta_LT
11	exm961434	118895686	A	REC	62	1.215	0.5117	0.2125	2.218	2.375	0.0208	PC3
1	rs1536262	10438687	A	REC	61	0.7046	0.297	0.1226	1.287	2.373	0.021	PC4
16	rs7498385	20446839	A	REC	62	12.03	5.073	2.086	21.97	2.371	0.02102	delta_Wpeak
16	rs7498473	20446960	A	REC	62	12.03	5.073	2.086	21.97	2.371	0.02102	delta_Wpeak
6	rs9386622	107509052	A	DOM	62	0.6146	0.2593	0.1064	1.123	2.37	0.02106	PC3
3	rs11926529	60921419	A	REC	62	1.035	0.4368	0.1793	1.892	2.37	0.02106	PC4
3	exm-rs10513789	182760073	C	DOM	61	2.292	0.9667	0.3974	4.187	2.371	0.02108	delta_VO2max
4	exm397670	47560002	A	REC	60	173.1	72.96	30.08	316.1	2.372	0.02108	delta_TT
4	rs10004038	47573660	G	REC	60	173.1	72.96	30.08	316.1	2.372	0.02108	delta_TT
4	rs4298115	47560386	A	REC	62	-0.6485	0.2737	-1.185	-0.112	-2.369	0.02112	PC4
8	exm714226	104427541	A	DOM	62	13.74	5.801	2.372	25.11	2.369	0.02114	delta_Wpeak
8	rs3134296	104427541	A	DOM	62	13.74	5.801	2.372	25.11	2.369	0.02114	delta_Wpeak
3	rs1065399	67426125	G	REC	62	11.66	4.921	2.01	21.3	2.369	0.02115	delta_Wpeak
14	rs7145309	78342399	G	DOM	60	-87.73	37.01	-160.3	-15.19	-2.371	0.02117	delta_TT
18	rs592209	48424454	A	REC	62	-0.8654	0.3655	-1.582	-0.149	-2.368	0.0212	PC4
18	rs536560	55221648	A	REC	62	1.558	0.6583	0.2683	2.849	2.368	0.02121	PC2
3	rs2686065	197246898	G	DOM	62	0.5858	0.2475	0.1007	1.071	2.367	0.02123	PC3
3	rs4646717	125870798	G	DOM	62	9.292	3.925	1.598	16.99	2.367	0.02123	delta_Wpeak
3	rs9822789	182802874	A	DOM	62	10.09	4.262	1.735	18.44	2.367	0.02123	delta_LT
13	rs2761164	100463807	G	REC	61	-2.669	1.128	-4.879	-0.4583	-2.366	0.02133	delta_VO2max
8	rs11993663	10032894	A	DOM	62	0.619	0.2618	0.106	1.132	2.365	0.02134	PC3
7	rs3923511	48686032	G	REC	62	-18.85	7.974	-34.48	-3.225	-2.364	0.02137	delta_LT
3	rs4974079	48906469	A	REC	62	0.6823	0.2886	0.1167	1.248	2.364	0.02138	PC3
3	rs1905866	59820539	A	DOM	61	2.199	0.9298	0.3767	4.021	2.365	0.02139	delta_VO2max
14	rs2145976	96003881	A	DOM	62	-0.7461	0.3156	-1.365	-0.1275	-2.364	0.0214	PC3
20	rs6140981	9585873	G	DOM	60	88.07	37.23	15.1	161	2.366	0.02142	delta_TT
8	rs16874440	107375446	G	DOM	62	-9.313	3.941	-17.04	-1.589	-2.363	0.02144	delta_LT
10	rs7911488	105154089	G	DOM	62	9.2	3.894	1.567	16.83	2.362	0.02148	delta_Wpeak
6	rs6903293	84227775	G	DOM	60	-92.22	39	-168.7	-15.78	-2.364	0.02149	delta_TT
1	rs1889925	65687556	A	REC	61	-5.019	2.125	-9.184	-0.8546	-2.362	0.02154	delta_VO2max
14	rs7144747	35637511	A	DOM	62	0.9534	0.4038	0.162	1.745	2.361	0.02155	PC2
3	rs2772471	67598859	A	DOM	62	10.79	4.573	1.832	19.76	2.361	0.02157	delta_LT
3	rs2634742	67611478	G	DOM	62	10.79	4.573	1.832	19.76	2.361	0.02157	delta_LT
3	rs6777650	60775968	A	DOM	62	-0.7591	0.3216	-1.39	-0.1288	-2.36	0.02159	PC4
16	exm2267924	3741562	A	DOM	62	13.02	5.517	2.205	23.83	2.36	0.02162	delta_Wpeak
14	rs17103097	35675238	G	DOM	62	1.083	0.459	0.1832	1.983	2.359	0.02165	PC2
22	rs738095	18255988	A	DOM	62	21.31	9.033	3.602	39.01	2.359	0.02167	delta_Wpeak
7	rs4723936	40271224	G	REC	62	-1.023	0.4339	-1.874	-0.1729	-2.358	0.02169	PC2
9	rs7859877	38397915	G	REC	62	11.74	4.978	1.981	21.49	2.358	0.02171	delta_LT
6	rs11752776	107098989	G	DOM	61	-2.265	0.9604	-4.147	-0.3827	-2.358	0.02174	delta_VO2max
2	rs3771313	191765206	A	REC	62	12.56	5.327	2.116	23	2.357	0.02175	delta_LT
1	rs6682431	220964537	G	DOM	62	-1.533	0.6505	-2.808	-0.2581	-2.357	0.02177	PC2
3	rs996174	60093362	G	REC	60	171.7	72.8	29.04	314.4	2.359	0.02178	delta_TT
6	rs9405273	5524393	G	REC	62	-12.03	5.109	-22.05	-2.022	-2.356	0.02183	delta_LT
1	exm2264799	10285709	G	REC	62	0.6928	0.2941	0.1163	1.269	2.355	0.02186	PC4
6	rs3757315	151726829	A	DOM	61	2.21	0.9381	0.3717	4.049	2.356	0.02186	delta_VO2max
14	rs2415363	37239854	C	DOM	62	-9.277	3.939	-17	-1.557	-2.355	0.02186	delta_LT
5	rs6893191	65099626	A	DOM	61	-2.324	0.9864	-4.258	-0.3908	-2.356	0.02187	delta_VO2max
9	exm778313	124103523	G	DOM	62	-1.096	0.4653	-2.008	-0.1837	-2.355	0.02189	PC3
14	rs11848309	35624831	C	DOM	62	0.8276	0.3516	0.1385	1.517	2.354	0.02192	PC2
22	rs4822606	21198776	G	DOM	62	0.6082	0.2585	0.1015	1.115	2.353	0.02199	PC3
5	rs2561196	65105622	G	DOM	62	0.563	0.2393	0.09389	1.032	2.352	0.02201	PC4
3	rs7616998	197241877	G	DOM	62	0.6029	0.2563	0.1005	1.105	2.352	0.02202	PC3
2	exm223857	120734635	T	DOM	59	-4.963	2.107	-9.092	-0.8335	-2.356	0.02202	delta_VO2max
4	rs6536991	141481581	G	DOM	62	-0.5228	0.2223	-0.9585	-0.08711	-2.352	0.02204	PC4
1	rs11161606	85853902	G	DOM	62	-10.43	4.435	-19.12	-1.737	-2.352	0.02205	delta_Wpeak
1	rs233130	85795112	G	DOM	62	-0.8057	0.3427	-1.477	-0.1341	-2.351	0.02207	PC2
12	rs7954206	32844706	G	REC	62	1.66	0.7062	0.2761	3.044	2.351	0.02209	PC3
12	rs11052184	32848353	A	REC	62	1.66	0.7062	0.2761	3.044	2.351	0.02209	PC3
12	exm993427	32860302	A	REC	62	1.66	0.7062	0.2761	3.044	2.351	0.02209	PC3
12	rs10844314	32871481	A	REC	62	1.66	0.7062	0.2761	3.044	2.351	0.02209	PC3
12	exm993549	32908237	A	REC	62	1.66	0.7062	0.2761	3.044	2.351	0.02209	PC3
20	rs3185693	9519467	A	REC	62	1.66	0.7062	0.2761	3.044	2.351	0.02209	PC3
4	exm396794	42003671	A	REC	62	36.38	15.48	6.049	66.72	2.351	0.02209	delta_Wpeak
4	rs9291209	42033153	A	REC	62	36.38	15.48	6.049	66.72	2.351	0.02209	delta_Wpeak
11	exm877928	1977552	A	REC	62	36.38	15.48	6.049	66.72	2.351	0.02209	delta_Wpeak
14	rs17103097	35675238	G	REC	62	36.38	15.48	6.049	66.72	2.351	0.02209	delta_Wpeak
2	rs860455	74366459	A	REC	60	-104.2	44.29	-191	-17.38	-2.352	0.02213	delta_TT
1	rs10789171	65619880	G	REC	62	-16.72	7.116	-30.67	-2.774	-2.35	0.02215	delta_Wpeak
6	exm551626	44270870	A	DOM	62	14.42	6.136	2.391	26.44	2.35	0.02216	delta_Wpeak
12	rs11836136	110006512	G	REC	62	-16.74	7.126	-30.71	-2.777	-2.35	0.02216	delta_Wpeak
19	rs157582	45396219	A	REC	62	1.753	0.7464	0.2906	3.216	2.349	0.02217	PC2
6	rs373696	5124416	A	REC	62	-22.44	9.552	-41.16	-3.718	-2.349	0.02218	delta_Wpeak
10	rs11187025	94257976	A	REC	61	-4.367	1.858	-8.008	-0.7249	-2.35	0.02219	delta_VO2max
3	rs2291803	139356796	A	REC	60	195.9	83.29	32.6	359.1	2.351	0.02219	delta_TT
3	rs6773775	60995350	G	DOM	62	-0.5856	0.2493	-1.074	-0.09696	-2.349	0.0222	PC3
3	rs9832173	61004306	A	DOM	62	-0.5856	0.2493	-1.074	-0.09696	-2.349	0.0222	PC3
3	rs17064318	61012013	A	DOM	62	-0.5856	0.2493	-1.074	-0.09696	-2.349	0.0222	PC3
3	rs1846206	11840903	G	DOM	62	-9.81	4.176	-18	-1.624	-2.349	0.0222	delta_LT
3	rs4679614	59810867	G	REC	62	2.315	0.986	0.3825	4.248	2.348	0.02225	PC3
3	rs1352656	67452891	A	REC	62	2.315	0.986	0.3825	4.248	2.348	0.02225	PC3
6	rs9320182	107019287	A	REC	62	2.315	0.986	0.3825	4.248	2.348	0.02225	PC3
7	rs13245850	95937098	G	REC	62	2.315	0.986	0.3825	4.248	2.348	0.02225	PC3
14	rs9323652	78288709	G	REC	62	2.315	0.986	0.3825	4.248	2.348	0.02225	PC3
13	rs7322458	43635730	A	DOM	60	93.24	39.68	15.47	171	2.35	0.02227	delta_TT
11	exm944428	78189653	G	DOM	62	1.663	0.7089	0.2738	3.053	2.346	0.02234	PC3
22	rs138354	41272143	G	REC	61	-2.541	1.083	-4.663	-0.4192	-2.347	0.02235	delta_VO2max
2	rs3106246	120578206	G	REC	62	-0.8665	0.3694	-1.591	-0.1425	-2.346	0.02237	PC4
12	rs2878960	109577735	G	REC	62	-11.9	5.073	-21.84	-1.957	-2.346	0.02238	delta_Wpeak
3	rs7629273	11836386	A	DOM	62	0.6395	0.2727	0.1051	1.174	2.345	0.02239	PC3
5	exm476696	131676320	A	DOM	62	0.7926	0.338	0.1302	1.455	2.345	0.0224	PC2
5	rs1050152	131676320	A	DOM	62	0.7926	0.338	0.1302	1.455	2.345	0.0224	PC2
6	rs3799135	153315617	A	DOM	62	-10.19	4.344	-18.7	-1.673	-2.345	0.02241	delta_Wpeak
2	rs17499544	172640734	A	DOM	62	10.3	4.394	1.692	18.92	2.345	0.02241	delta_LT
2	exm209041	88424066	G	REC	62	0.9808	0.4183	0.161	1.801	2.345	0.02242	PC3
8	rs1061196	104410928	A	REC	62	-1.433	0.6112	-2.631	-0.2353	-2.345	0.02242	PC4
3	exm350974	131188574	G	DOM	62	-25.82	11.01	-47.41	-4.237	-2.345	0.02243	delta_Wpeak
3	rs10512807	131212414	G	DOM	62	-25.82	11.01	-47.41	-4.237	-2.345	0.02243	delta_Wpeak
1	exm58898	52520740	A	DOM	62	-25.89	11.04	-47.53	-4.247	-2.345	0.02243	delta_Wpeak
22	rs456300	29960335	G	REC	60	104	44.31	17.13	190.8	2.347	0.02244	delta_TT
18	rs4796995	13708574	G	DOM	62	-0.7941	0.3388	-1.458	-0.1301	-2.344	0.02246	PC2
4	exm431574	159601676	G	REC	62	-36.06	15.38	-66.22	-5.91	-2.344	0.02246	delta_Wpeak
5	rs11242200	133325781	G	REC	62	-36.06	15.38	-66.22	-5.91	-2.344	0.02246	delta_Wpeak
14	rs17105930	78007165	C	REC	62	-36.06	15.38	-66.22	-5.91	-2.344	0.02246	delta_Wpeak
14	rs17105954	78011994	A	REC	62	-36.06	15.38	-66.22	-5.91	-2.344	0.02246	delta_Wpeak
7	rs6583458	48279970	A	DOM	62	-0.8556	0.365	-1.571	-0.1402	-2.344	0.02247	PC2
7	rs1318024	48660363	A	REC	62	0.7157	0.3054	0.1171	1.314	2.343	0.02249	PC4
1	exm59649	53153432	G	REC	62	-0.8725	0.3724	-1.602	-0.1427	-2.343	0.02251	PC4
6	rs4945759	107043751	A	REC	61	2.329	0.9938	0.3814	4.277	2.344	0.02254	PC3
3	rs4859156	182815090	A	DOM	62	-0.6106	0.2607	-1.121	-0.09972	-2.343	0.02255	PC3
6	rs1180237	83943928	C	DOM	62	0.7676	0.3278	0.1252	1.41	2.342	0.02258	PC2
6	exm2270352	83968946	C	DOM	62	0.7676	0.3278	0.1252	1.41	2.342	0.02258	PC2
4	rs2726528	106316427	A	REC	60	126.7	54.07	20.76	232.7	2.344	0.0226	delta_TT
5	exm473287	118860938	G	DOM	61	3.046	1.301	0.4973	5.596	2.342	0.02262	delta_VO2max
5	rs17145475	118869440	G	DOM	61	3.046	1.301	0.4973	5.596	2.342	0.02262	delta_VO2max
3	rs7644852	60461416	G	DOM	61	-2.189	0.9348	-4.021	-0.357	-2.342	0.02264	delta_VO2max
6	rs4714750	44094305	T	DOM	60	100.5	42.91	16.42	184.6	2.343	0.02266	delta_TT
1	rs12116970	150466925	A	REC	62	21.19	9.053	3.443	38.93	2.34	0.02267	delta_Wpeak
3	rs1214381	100057846	A	DOM	62	-11.25	4.809	-20.68	-1.828	-2.34	0.02268	delta_LT
13	rs7989696	42177454	C	DOM	62	0.8243	0.3523	0.1337	1.515	2.339	0.02272	PC2
14	rs12436663	35639120	A	DOM	61	2.446	1.045	0.3975	4.494	2.34	0.02273	delta_VO2max
5	rs13361619	137648679	A	REC	62	0.9152	0.3913	0.1483	1.682	2.339	0.02274	PC3
6	rs1180192	83964709	A	DOM	62	0.7487	0.3201	0.1213	1.376	2.339	0.02276	PC2
17	exm1301067	18188582	C	DOM	62	26.49	11.33	4.29	48.69	2.339	0.02276	delta_Wpeak
13	rs9634767	42270305	G	DOM	62	-0.7536	0.3223	-1.385	-0.122	-2.338	0.02277	PC2
11	rs536715	230368	A	DOM	62	-0.7237	0.3095	-1.33	-0.1171	-2.338	0.02278	PC3
6	rs6931421	80880138	C	DOM	62	-0.7568	0.3237	-1.391	-0.1224	-2.338	0.02279	PC2
9	rs10813808	32397920	A	REC	61	-3.952	1.69	-7.264	-0.6407	-2.339	0.02279	delta_VO2max
18	rs8098840	21886874	A	DOM	62	-0.6502	0.2781	-1.195	-0.1051	-2.338	0.02281	PC3
17	rs4925159	18185510	A	REC	61	-2.738	1.171	-5.032	-0.4427	-2.338	0.02286	delta_VO2max
4	rs9291209	42033153	A	DOM	62	9.85	4.215	1.588	18.11	2.337	0.02287	delta_Wpeak
13	rs3862743	42310633	G	DOM	61	2.185	0.9351	0.3524	4.018	2.337	0.02292	delta_VO2max
17	rs847693	48184377	A	DOM	62	0.5853	0.2506	0.09414	1.076	2.336	0.02293	PC3
12	rs12824299	109631905	C	REC	62	-1.023	0.4381	-1.882	-0.1645	-2.336	0.02294	PC4
8	exm706302	74893821	G	DOM	62	-10.71	4.59	-19.71	-1.716	-2.334	0.02303	delta_Wpeak
8	rs1053079	74893821	G	DOM	62	-10.71	4.59	-19.71	-1.716	-2.334	0.02303	delta_Wpeak
8	exm706306	74893850	C	DOM	62	-10.71	4.59	-19.71	-1.716	-2.334	0.02303	delta_Wpeak
2	rs4347883	44185129	G	DOM	62	-9.221	3.953	-16.97	-1.475	-2.333	0.02308	delta_Wpeak
6	rs9405273	5524393	G	DOM	62	-10.76	4.615	-19.81	-1.718	-2.332	0.02312	delta_Wpeak
3	exm-rs854208	45452578	A	DOM	61	2.219	0.9511	0.3549	4.083	2.333	0.02314	delta_VO2max
3	rs854208	45452578	A	DOM	61	2.219	0.9511	0.3549	4.083	2.333	0.02314	delta_VO2max
12	rs6539563	81594930	G	REC	62	0.9793	0.42	0.1561	1.802	2.332	0.02315	PC3
12	rs1921073	81622228	A	REC	62	0.9793	0.42	0.1561	1.802	2.332	0.02315	PC3
11	rs7119807	34979548	A	DOM	60	171.2	73.35	27.43	314.9	2.334	0.02315	delta_TT
19	exm1413890	6430106	A	DOM	62	-1.108	0.4752	-2.039	-0.1763	-2.331	0.0232	PC3
14	rs7146008	91593301	A	REC	61	-3.385	1.452	-6.23	-0.5394	-2.332	0.02322	delta_VO2max
10	rs4746849	71149611	C	DOM	62	-9.62	4.128	-17.71	-1.529	-2.33	0.02322	delta_LT
13	newrs61749895	101020733	A	DOM	62	-26.19	11.24	-48.22	-4.157	-2.33	0.02326	delta_LT
2	rs16853834	216210236	A	REC	62	-26.19	11.24	-48.22	-4.157	-2.33	0.02326	delta_LT
10	rs7897621	71056150	G	REC	62	-26.19	11.24	-48.22	-4.157	-2.33	0.02326	delta_LT
3	rs1947161	60441079	G	DOM	61	-2.239	0.9605	-4.121	-0.3561	-2.331	0.02327	delta_VO2max
3	rs2290053	125833260	A	REC	62	11.55	4.956	1.832	21.26	2.33	0.02327	delta_Wpeak
22	rs138915	43556316	G	REC	61	-4.973	2.134	-9.155	-0.7906	-2.33	0.02328	delta_VO2max
1	rs3219472	45804050	A	DOM	62	0.5087	0.2184	0.08065	0.9368	2.329	0.02329	PC4
3	rs6805296	60544132	C	DOM	62	-0.7727	0.3318	-1.423	-0.1225	-2.329	0.0233	PC2
8	rs13277825	107372260	A	DOM	62	-9.284	3.986	-17.1	-1.471	-2.329	0.02331	delta_LT
3	rs11709337	67577666	G	DOM	62	9.16	3.934	1.451	16.87	2.329	0.02332	delta_Wpeak
5	rs1060856	125880109	A	REC	60	-236.6	101.6	-435.7	-37.59	-2.33	0.02336	delta_TT
1	exm37501	28564279	G	REC	62	21.04	9.037	3.323	38.75	2.328	0.02338	delta_Wpeak
1	rs9508	28564279	G	REC	62	21.04	9.037	3.323	38.75	2.328	0.02338	delta_Wpeak
8	rs1126452	27401964	C	DOM	62	0.5137	0.2207	0.081	0.9463	2.327	0.02342	PC4
8	kgp7903690	27402074	G	DOM	62	0.5137	0.2207	0.081	0.9463	2.327	0.02342	PC4
8	rs1042064	27402132	G	DOM	62	0.5137	0.2207	0.081	0.9463	2.327	0.02342	PC4
2	rs2516829	99773201	A	DOM	62	-0.505	0.2171	-0.9305	-0.07954	-2.326	0.02345	PC4
2	rs2632277	99778985	A	DOM	62	-0.505	0.2171	-0.9305	-0.07954	-2.326	0.02345	PC4
2	exm215799	99812070	G	DOM	62	-0.505	0.2171	-0.9305	-0.07954	-2.326	0.02345	PC4
3	rs9881902	172389700	G	DOM	62	10.37	4.456	1.632	19.1	2.326	0.02346	delta_Wpeak
2	rs13417493	54420617	A	REC	62	1.17	0.5032	0.1842	2.157	2.326	0.02347	PC4
7	rs2304376	56049019	G	DOM	62	-9.263	3.983	-17.07	-1.456	-2.325	0.0235	delta_LT
6	kgp1143087	24536055	A	DOM	62	-0.6796	0.2922	-1.252	-0.1068	-2.325	0.02351	PC4
6	kgp10882557	24536706	A	DOM	62	-0.6796	0.2922	-1.252	-0.1068	-2.325	0.02351	PC4
18	rs7241075	21938221	A	DOM	62	0.7893	0.3395	0.124	1.455	2.325	0.02352	PC2
5	rs267384	174919450	A	DOM	62	9.259	3.982	1.454	17.06	2.325	0.02352	delta_Wpeak
12	rs7134351	105455217	G	DOM	62	0.5426	0.2334	0.0852	1	2.325	0.02353	PC4
7	rs6964864	40284166	C	DOM	62	9.497	4.085	1.49	17.5	2.325	0.02355	delta_LT
3	rs724025	60590063	A	DOM	62	0.5175	0.2226	0.08114	0.9538	2.324	0.02356	PC4
17	rs12947685	53045519	G	DOM	62	-9.33	4.014	-17.2	-1.462	-2.324	0.02357	delta_LT
7	rs4728265	132489250	C	REC	62	0.9238	0.3975	0.1448	1.703	2.324	0.02358	PC4
14	rs712399	37389296	A	DOM	62	-0.7434	0.32	-1.371	-0.1163	-2.324	0.02362	PC2
7	rs7779575	48269820	G	DOM	62	-9.407	4.048	-17.34	-1.472	-2.324	0.02362	delta_Wpeak
3	rs389893	155520927	G	REC	62	18.48	7.953	2.891	34.07	2.324	0.02362	delta_LT
7	rs6964864	40284166	C	DOM	62	0.7761	0.3341	0.1214	1.431	2.323	0.02363	PC2
3	rs2270969	182754967	G	DOM	62	1.018	0.438	0.159	1.876	2.323	0.02364	PC4
11	rs2434474	43919778	G	REC	62	0.8581	0.3695	0.1338	1.582	2.322	0.0237	PC3
6	rs9322299	151362659	C	REC	62	0.7928	0.3416	0.1233	1.462	2.321	0.02377	PC4
8	rs7844005	91044281	A	DOM	62	-1.166	0.5024	-2.15	-0.181	-2.32	0.0238	PC4
9	rs2026739	32418237	C	REC	62	-1.057	0.4555	-1.949	-0.1641	-2.32	0.02381	PC3
15	rs8043020	83663005	G	DOM	61	2.544	1.096	0.3954	4.692	2.321	0.02384	delta_VO2max
9	kgp27195049	38396372	A	DOM	60	-241.8	104.2	-446	-37.67	-2.322	0.02385	delta_TT
7	rs2030779	110365453	C	REC	60	-241.8	104.2	-446	-37.67	-2.322	0.02385	delta_TT
16	rs234288	20660327	A	DOM	62	-0.7436	0.3206	-1.372	-0.1151	-2.319	0.02388	PC2
12	exm1043225	120750374	A	DOM	61	-6.023	2.597	-11.11	-0.9339	-2.32	0.0239	delta_VO2max
12	rs10774542	120552851	A	DOM	60	91.34	39.35	14.2	168.5	2.321	0.0239	delta_TT
6	rs17080705	151340454	A	DOM	62	0.7741	0.334	0.1195	1.429	2.318	0.02396	PC2
13	rs7323117	100300559	A	DOM	62	0.6306	0.2721	0.09719	1.164	2.317	0.02399	PC4
1	exm2249886	147119273	G	DOM	62	9.395	4.056	1.446	17.34	2.316	0.02403	delta_Wpeak
1	rs1344	147119273	G	DOM	62	9.395	4.056	1.446	17.34	2.316	0.02403	delta_Wpeak
3	rs3205144	172349216	G	REC	62	15.22	6.572	2.338	28.1	2.316	0.02407	delta_Wpeak
12	rs10850379	110002777	A	DOM	61	-2.344	1.012	-4.328	-0.36	-2.316	0.02414	delta_VO2max
13	exm1065549	41835039	G	DOM	62	-14.29	6.176	-26.4	-2.187	-2.314	0.02416	delta_LT
13	rs9532758	41835039	G	DOM	62	-14.29	6.176	-26.4	-2.187	-2.314	0.02416	delta_LT
4	rs2259073	39475074	C	DOM	62	0.5716	0.247	0.08744	1.056	2.314	0.02417	PC4
2	rs17499544	172640734	A	DOM	62	0.832	0.3597	0.127	1.537	2.313	0.02423	PC2
7	rs806172	127297002	G	REC	62	-0.8543	0.3694	-1.578	-0.1303	-2.313	0.02425	PC4
7	rs3808088	127526038	A	REC	62	-0.8543	0.3694	-1.578	-0.1303	-2.313	0.02425	PC4
19	rs4802261	46052454	A	DOM	62	-0.6267	0.2711	-1.158	-0.09548	-2.312	0.02427	PC3
13	exm1065913	42442546	G	DOM	61	2.143	0.9266	0.3272	3.96	2.313	0.02428	delta_VO2max
1	rs4651138	183001312	C	DOM	62	0.5491	0.2375	0.08357	1.015	2.312	0.0243	PC4
2	rs603743	75065650	G	REC	62	1.191	0.5153	0.1813	2.201	2.312	0.0243	PC2
3	rs11712757	60587580	A	DOM	62	-0.5495	0.2377	-1.015	-0.08348	-2.311	0.02434	PC4
18	rs12455948	12414326	A	DOM	62	-0.8628	0.3733	-1.594	-0.1311	-2.311	0.02434	PC2
17	rs7223763	66982991	G	DOM	62	2.092	0.9055	0.3178	3.867	2.311	0.02435	PC2
20	rs6141038	9776961	G	REC	62	-0.9392	0.4065	-1.736	-0.1424	-2.31	0.02438	PC2
16	rs462464	89613037	A	REC	61	-4.3	1.86	-7.945	-0.6539	-2.311	0.02438	delta_VO2max
22	rs4838861	50642777	G	DOM	62	9.754	4.222	1.479	18.03	2.31	0.02438	delta_Wpeak
7	exm655300	127668769	A	DOM	62	1.016	0.4398	0.1537	1.878	2.309	0.02444	PC4
12	rs7135947	109629457	A	REC	60	100.1	43.31	15.2	185	2.311	0.02448	delta_TT
9	rs1411445	124918682	A	DOM	62	0.5621	0.2435	0.08486	1.039	2.308	0.0245	PC4
6	rs373696	5124416	A	REC	60	-204	88.31	-377.1	-30.94	-2.31	0.02451	delta_TT
20	rs6039504	9547230	A	DOM	62	0.7795	0.3377	0.1176	1.442	2.308	0.02452	PC2
18	rs7231692	21923325	C	DOM	62	-0.9549	0.4139	-1.766	-0.1438	-2.307	0.02456	PC2
7	exm620784	48349647	A	DOM	62	0.7991	0.3463	0.1203	1.478	2.307	0.02457	PC2
1	rs2271004	58996203	G	DOM	60	94.93	41.11	14.36	175.5	2.309	0.02457	delta_TT
17	rs847693	48184377	A	REC	60	131	56.72	19.82	242.2	2.309	0.02457	delta_TT
5	exm456072	56207123	A	DOM	61	-2.127	0.9218	-3.934	-0.3204	-2.308	0.02461	delta_VO2max
10	exm810351	13340236	A	DOM	62	-0.547	0.2372	-1.012	-0.08211	-2.306	0.02463	PC4
1	rs233112	85785751	G	DOM	62	-9.974	4.325	-18.45	-1.497	-2.306	0.02463	delta_Wpeak
7	rs740094	44669698	A	REC	62	11.48	4.977	1.723	21.23	2.306	0.02463	delta_Wpeak
22	rs5993883	19937638	A	DOM	62	-0.6403	0.2777	-1.185	-0.0961	-2.306	0.02464	PC3
13	rs9562362	42465713	A	DOM	61	8.993	3.898	1.353	16.63	2.307	0.02464	delta_Wpeak
6	exm520018	24503590	A	REC	62	12.26	5.316	1.838	22.68	2.306	0.02466	delta_LT
13	rs2761164	100463807	G	REC	62	-0.9083	0.394	-1.681	-0.1361	-2.305	0.02468	PC2
21	exm1563453	26978950	A	DOM	62	-1.099	0.4769	-2.034	-0.1647	-2.305	0.02468	PC2
1	exm-rs17401966	10385471	G	REC	61	8.397	3.641	1.26	15.53	2.306	0.0247	delta_VO2max
1	rs3748578	10420918	A	REC	61	8.397	3.641	1.26	15.53	2.306	0.0247	delta_VO2max
1	rs1002076	10438892	A	REC	61	8.397	3.641	1.26	15.53	2.306	0.0247	delta_VO2max
3	rs4679614	59810867	G	REC	61	8.397	3.641	1.26	15.53	2.306	0.0247	delta_VO2max
3	rs1352656	67452891	A	REC	61	8.397	3.641	1.26	15.53	2.306	0.0247	delta_VO2max
6	rs9320182	107019287	A	REC	61	8.397	3.641	1.26	15.53	2.306	0.0247	delta_VO2max
7	rs13245850	95937098	G	REC	61	8.397	3.641	1.26	15.53	2.306	0.0247	delta_VO2max
14	rs9323652	78288709	G	REC	61	8.397	3.641	1.26	15.53	2.306	0.0247	delta_VO2max
7	exm-IND7-100669739	100883019	I	DOM	61	-2.76	1.197	-5.107	-0.4141	-2.306	0.02471	delta_VO2max
3	kgp960372	66140704	C	REC	62	-21.09	9.152	-39.03	-3.156	-2.305	0.02471	delta_LT
2	rs10193614	240940636	G	REC	62	-1.453	0.6305	-2.689	-0.2174	-2.305	0.02472	PC4
3	rs1502762	182763580	G	DOM	62	0.7511	0.326	0.1121	1.39	2.304	0.02477	PC2
4	rs3733576	17586703	A	DOM	61	2.165	0.9396	0.3238	4.007	2.305	0.02479	delta_VO2max
4	exm2256629	47504161	A	REC	62	10.78	4.678	1.607	19.94	2.304	0.02479	delta_LT
10	rs2300984	101476857	G	REC	62	-0.9434	0.4096	-1.746	-0.1405	-2.303	0.02482	PC2
3	rs2686065	197246898	G	DOM	60	83.89	36.4	12.55	155.2	2.305	0.02484	delta_TT
5	rs10514154	78323434	G	DOM	62	-9.546	4.146	-17.67	-1.42	-2.302	0.02485	delta_LT
1	exm55053	45800156	A	DOM	62	12.93	5.614	1.923	23.93	2.302	0.02485	delta_Wpeak
16	exm2267922	89998794	A	DOM	62	-0.5034	0.2187	-0.9319	-0.0748	-2.302	0.02488	PC4
17	rs8073382	14048767	A	REC	62	-1.047	0.455	-1.939	-0.1556	-2.302	0.02488	PC2
17	rs12449610	14058088	G	REC	62	-1.047	0.455	-1.939	-0.1556	-2.302	0.02488	PC2
8	rs6985267	10280818	C	REC	62	-18.68	8.113	-34.58	-2.776	-2.302	0.02488	delta_LT
2	rs7601356	211056657	G	DOM	62	0.5711	0.2482	0.08456	1.058	2.301	0.02496	PC3
2	exm261805	211060050	C	DOM	62	0.5711	0.2482	0.08456	1.058	2.301	0.02496	PC3
7	rs1528041	110419154	A	DOM	62	-10.54	4.58	-19.51	-1.56	-2.301	0.02496	delta_LT
12	exm2271879	123447928	A	REC	60	112.4	48.8	16.73	208	2.303	0.02496	delta_TT
6	rs6928074	24680290	G	DOM	62	-9.908	4.308	-18.35	-1.465	-2.3	0.025	delta_LT
8	rs8218	99114970	C	REC	62	-18.35	7.977	-33.98	-2.712	-2.3	0.02501	delta_LT
8	rs2978473	23411260	G	DOM	62	-0.7796	0.339	-1.444	-0.1151	-2.3	0.02503	PC2
6	exm2270284	5653711	A	DOM	62	9.327	4.056	1.377	17.28	2.3	0.02503	delta_Wpeak
21	exm1563453	26978950	A	DOM	62	-0.738	0.321	-1.367	-0.1089	-2.299	0.02504	PC4
2	rs949530	120617488	A	REC	62	0.8236	0.3582	0.1215	1.526	2.299	0.02505	PC3
6	rs6920147	24413457	G	DOM	61	2.253	0.9794	0.3332	4.172	2.3	0.02506	delta_VO2max
7	exm620585	48313510	G	DOM	62	-9.22	4.011	-17.08	-1.358	-2.299	0.02509	delta_Wpeak
7	rs17547830	48313510	G	DOM	62	-9.22	4.011	-17.08	-1.358	-2.299	0.02509	delta_Wpeak
7	exm620668	48315796	C	DOM	62	-9.22	4.011	-17.08	-1.358	-2.299	0.02509	delta_Wpeak
7	exm632878	89984409	A	REC	62	-0.7209	0.3137	-1.336	-0.1061	-2.298	0.02511	PC3
7	rs42664	89984409	A	REC	62	-0.7209	0.3137	-1.336	-0.1061	-2.298	0.02511	PC3
6	rs1772253	24420234	G	REC	62	0.9168	0.399	0.1348	1.699	2.298	0.02514	PC3
7	rs10247649	95216247	G	REC	62	-0.6998	0.3047	-1.297	-0.1026	-2.297	0.02519	PC3
6	rs9348053	158570802	A	REC	62	-0.7375	0.3211	-1.367	-0.1082	-2.297	0.02519	PC4
4	rs4298115	47560386	A	REC	61	-2.684	1.168	-4.974	-0.3948	-2.298	0.02519	delta_VO2max
7	exm620488	48287840	A	DOM	62	-10.27	4.47	-19.03	-1.505	-2.297	0.02521	delta_LT
7	exm620509	48311563	C	DOM	62	-10.27	4.47	-19.03	-1.505	-2.297	0.02521	delta_LT
22	rs2267465	43299878	A	DOM	62	-1.181	0.5145	-2.19	-0.173	-2.296	0.02523	PC2
22	rs2267470	43306541	G	DOM	62	-1.181	0.5145	-2.19	-0.173	-2.296	0.02523	PC2
22	exm-rs11090122	43308475	A	DOM	62	-1.181	0.5145	-2.19	-0.173	-2.296	0.02523	PC2
7	rs17712647	48361784	G	DOM	62	0.7407	0.3227	0.1083	1.373	2.296	0.02527	PC4
15	rs1472631	63423739	G	DOM	62	9.486	4.132	1.386	17.58	2.295	0.02528	delta_LT
17	exm1324746	40714804	C	REC	60	-107.9	46.98	-200	-15.85	-2.297	0.02529	delta_TT
17	rs598126	40716520	A	REC	60	-107.9	46.98	-200	-15.85	-2.297	0.02529	delta_TT
2	rs2305161	177134172	A	REC	62	-13.42	5.85	-24.89	-1.958	-2.295	0.02532	delta_LT
10	rs2300984	101476857	G	DOM	62	-11.4	4.969	-21.14	-1.663	-2.295	0.02533	delta_LT
14	rs1107991	78337527	G	DOM	62	-9.913	4.321	-18.38	-1.444	-2.294	0.02536	delta_LT
12	rs2159351	4760725	G	REC	62	-0.6099	0.2659	-1.131	-0.0888	-2.294	0.02537	PC4
13	rs389541	111273504	A	REC	62	1.164	0.5073	0.1695	2.158	2.294	0.02537	PC4
13	rs9588217	111300943	A	REC	62	1.164	0.5073	0.1695	2.158	2.294	0.02537	PC4
4	exm433728	169928842	C	DOM	60	-88.44	38.52	-163.9	-12.95	-2.296	0.02537	delta_TT
8	rs556049	9919062	A	REC	62	-1.163	0.5071	-2.157	-0.1692	-2.294	0.02539	PC4
14	exm-rs12586317	35682172	G	REC	62	-16.61	7.241	-30.8	-2.416	-2.294	0.02539	delta_LT
4	rs4296657	47541849	G	REC	62	-0.7827	0.3413	-1.452	-0.1138	-2.293	0.02541	PC4
6	rs4959347	5686407	G	DOM	62	0.7853	0.3424	0.1141	1.456	2.293	0.02542	PC2
5	rs13179900	131647590	A	DOM	62	-0.6555	0.2859	-1.216	-0.09516	-2.293	0.02544	PC4
5	newrs2304081	131667548	A	DOM	62	-0.6555	0.2859	-1.216	-0.09516	-2.293	0.02544	PC4
17	rs8073382	14048767	A	REC	62	-12.67	5.526	-23.5	-1.837	-2.292	0.02547	delta_Wpeak
17	rs12449610	14058088	G	REC	62	-12.67	5.526	-23.5	-1.837	-2.292	0.02547	delta_Wpeak
12	rs7301969	81473720	A	REC	61	2.977	1.298	0.4324	5.522	2.293	0.02549	delta_VO2max
18	exm1388467	55247336	A	DOM	62	1.24	0.541	0.1795	2.3	2.292	0.02551	PC2
4	exm397670	47560002	A	REC	62	-1.008	0.4399	-1.87	-0.1458	-2.292	0.02552	PC4
4	rs10004038	47573660	G	REC	62	-1.008	0.4399	-1.87	-0.1458	-2.292	0.02552	PC4
14	exm1092102	24572812	A	DOM	62	-0.7246	0.3162	-1.344	-0.1048	-2.291	0.02553	PC3
18	rs4800563	21789347	G	DOM	62	-0.5466	0.2386	-1.014	-0.07901	-2.291	0.02554	PC4
5	exm450113	36219710	A	DOM	61	-4.277	1.866	-7.935	-0.6189	-2.292	0.02558	delta_VO2max
3	rs4646717	125870798	G	REC	62	14.22	6.206	2.052	26.38	2.291	0.02558	delta_Wpeak
13	rs9567099	43607143	A	DOM	62	0.5228	0.2283	0.07529	0.9703	2.29	0.02563	PC4
7	rs1881164	110429536	A	REC	61	3.542	1.547	0.511	6.574	2.29	0.02565	delta_VO2max
1	rs11581844	58974163	G	DOM	62	-0.7834	0.3422	-1.454	-0.1127	-2.289	0.02566	PC2
8	exm708525	87519315	C	REC	61	-4.879	2.131	-9.055	-0.7036	-2.29	0.02567	delta_VO2max
8	rs6980476	87519315	C	REC	61	-4.879	2.131	-9.055	-0.7036	-2.29	0.02567	delta_VO2max
3	rs2682931	60631936	G	DOM	62	-0.522	0.2281	-0.969	-0.07497	-2.289	0.0257	PC4
5	kgp4000564	125880589	G	DOM	62	-0.5478	0.2394	-1.017	-0.07865	-2.289	0.0257	PC4
16	rs3885672	87952485	A	DOM	62	0.8117	0.3548	0.1164	1.507	2.288	0.02574	PC2
6	rs9402863	99971429	A	REC	60	122.6	53.55	17.67	227.6	2.29	0.02574	delta_TT
7	rs1358434	110443171	A	REC	62	1.043	0.4559	0.1495	1.936	2.288	0.02575	PC3
9	rs4744808	71688311	A	REC	62	-12.15	5.31	-22.56	-1.741	-2.288	0.02575	delta_Wpeak
20	rs3185693	9519467	A	DOM	62	0.8389	0.3667	0.1202	1.558	2.288	0.02576	PC2
14	rs11848309	35624831	C	DOM	62	9.859	4.31	1.412	18.31	2.288	0.02576	delta_LT
3	rs1680778	128614185	C	DOM	62	-0.4974	0.2175	-0.9237	-0.07119	-2.287	0.02578	PC4
3	rs1683787	128627021	G	DOM	62	-0.4974	0.2175	-0.9237	-0.07119	-2.287	0.02578	PC4
8	exm691872	27358505	G	DOM	60	-101.3	44.24	-188	-14.56	-2.289	0.02579	delta_TT
8	kgp8029572	27358505	G	DOM	60	-101.3	44.24	-188	-14.56	-2.289	0.02579	delta_TT
8	rs7846038	27362142	G	DOM	60	-101.3	44.24	-188	-14.56	-2.289	0.02579	delta_TT
13	rs9566844	42335222	G	DOM	62	8.938	3.908	1.278	16.6	2.287	0.02581	delta_Wpeak
2	rs843677	54409855	A	REC	62	0.9596	0.4196	0.1371	1.782	2.287	0.02582	PC2
10	rs3781569	70941113	G	REC	62	-0.9591	0.4196	-1.781	-0.1368	-2.286	0.02586	PC3
8	rs10955069	97253788	A	REC	62	10.64	4.654	1.518	19.76	2.286	0.02586	delta_LT
11	rs1104739	67802907	C	DOM	61	2.43	1.063	0.3473	4.514	2.287	0.02588	delta_VO2max
2	rs831550	74172133	G	REC	62	0.7425	0.3249	0.1058	1.379	2.286	0.02589	PC3
8	rs1789983	107515351	G	DOM	60	-86	37.6	-159.7	-12.3	-2.287	0.02592	delta_TT
6	rs6903293	84227775	G	DOM	62	-0.6147	0.269	-1.142	-0.08744	-2.285	0.02593	PC3
18	rs17726716	47314604	G	REC	62	1.166	0.5105	0.1658	2.167	2.285	0.02594	PC3
3	rs517711	59762008	A	REC	62	1.526	0.6679	0.2168	2.835	2.285	0.02595	PC2
1	rs1146581	76213024	C	REC	60	122.9	53.76	17.56	228.3	2.287	0.02596	delta_TT
7	rs40851	108145121	A	DOM	62	9.795	4.289	1.388	18.2	2.284	0.02601	delta_Wpeak
3	rs7649096	60639504	G	DOM	62	-0.5978	0.2619	-1.111	-0.08461	-2.283	0.02604	PC3
5	exm450113	36219710	A	DOM	62	-1.492	0.6535	-2.773	-0.2111	-2.283	0.02605	PC2
8	rs6601431	10170545	G	REC	61	-3.858	1.689	-7.169	-0.5473	-2.284	0.02606	delta_VO2max
17	rs6502579	17218859	G	REC	61	-4.875	2.135	-9.058	-0.6909	-2.284	0.02607	delta_VO2max
2	rs10206724	44185345	G	REC	61	-3.837	1.68	-7.131	-0.5435	-2.283	0.02609	delta_VO2max
6	rs2503838	5454013	C	REC	60	197.1	86.29	28	366.3	2.284	0.02609	delta_TT
8	rs2980684	6585864	A	REC	62	14.16	6.206	1.998	26.32	2.282	0.02612	delta_Wpeak
8	rs2551715	30546636	A	DOM	62	0.5657	0.2479	0.07975	1.052	2.282	0.02614	PC3
13	rs1886035	100499373	A	REC	61	3.143	1.377	0.4436	5.842	2.282	0.02617	delta_VO2max
2	rs10931934	202119789	A	DOM	62	0.5049	0.2214	0.07083	0.9389	2.28	0.02625	PC4
20	rs3185693	9519467	A	DOM	60	94.21	41.29	13.29	175.1	2.282	0.02625	delta_TT
1	exm97437	151735576	G	DOM	62	-0.5639	0.2475	-1.049	-0.07876	-2.278	0.02636	PC4
10	rs11000413	74541864	G	DOM	62	1.598	0.7015	0.2232	2.973	2.278	0.02636	PC3
7	rs6944935	150726920	G	DOM	62	8.892	3.903	1.242	16.54	2.278	0.02636	delta_Wpeak
7	exm620881	48428715	T	DOM	62	-1.323	0.5806	-2.461	-0.1845	-2.278	0.02638	PC3
2	rs6722598	228191202	A	DOM	62	15.2	6.673	2.12	28.28	2.278	0.02638	delta_Wpeak
2	rs6720962	228210364	G	DOM	62	15.2	6.673	2.12	28.28	2.278	0.02638	delta_Wpeak
7	rs6943725	48339730	A	REC	61	-2.649	1.163	-4.928	-0.3704	-2.279	0.02639	delta_VO2max
7	rs10248040	48354820	G	REC	61	-2.649	1.163	-4.928	-0.3704	-2.279	0.02639	delta_VO2max
22	rs181390	18222263	A	DOM	61	-2.204	0.9673	-4.1	-0.3078	-2.278	0.02642	delta_VO2max
4	rs898002	169917245	A	REC	62	-1	0.4392	-1.861	-0.1392	-2.277	0.02643	PC4
14	rs2764962	37228220	A	REC	62	10.66	4.681	1.484	19.83	2.277	0.02643	delta_LT
7	rs4917118	48428981	G	DOM	61	-2.123	0.9323	-3.951	-0.296	-2.277	0.02646	delta_VO2max
7	rs1358434	110443171	A	DOM	62	-0.7349	0.323	-1.368	-0.1018	-2.275	0.02654	PC2
5	rs367556	32151119	G	DOM	62	0.7546	0.3316	0.1046	1.405	2.275	0.02654	PC2
2	rs7568481	44145374	A	REC	61	-2.643	1.161	-4.918	-0.3669	-2.276	0.02655	delta_VO2max
1	exm10965	8030994	A	DOM	60	-230.9	101.4	-429.6	-32.15	-2.277	0.02656	delta_TT
6	rs4946768	107027481	A	DOM	62	0.6033	0.2652	0.08346	1.123	2.275	0.02658	PC3
20	rs4815628	3891896	G	DOM	62	-0.8019	0.3526	-1.493	-0.1108	-2.274	0.02661	PC2
12	rs7131977	105421516	G	DOM	60	-196.4	86.32	-365.6	-27.24	-2.276	0.02665	delta_TT
1	exm129778	183099560	A	DOM	61	-3.838	1.687	-7.145	-0.5306	-2.274	0.02666	delta_VO2max
18	exm-rs9635963	21749615	G	REC	60	166.8	73.3	23.12	310.5	2.275	0.02666	delta_TT
18	rs9635963	21749615	G	REC	60	166.8	73.3	23.12	310.5	2.275	0.02666	delta_TT
2	rs2306806	75113572	G	REC	62	-0.6276	0.2761	-1.169	-0.08637	-2.273	0.0267	PC4
10	rs10510053	120907828	A	REC	62	-1.179	0.5186	-2.195	-0.1622	-2.273	0.0267	PC3
11	exm940274	73689104	A	REC	61	-2.559	1.126	-4.766	-0.3524	-2.273	0.02675	delta_VO2max
2	rs17200880	157437583	G	DOM	62	8.903	3.92	1.221	16.59	2.272	0.02678	delta_Wpeak
1	exm-rs10492972	10353112	G	REC	60	8.346	3.672	1.15	15.54	2.273	0.0268	delta_VO2max
17	exm1273715	694846	G	DOM	62	-1.338	0.5891	-2.492	-0.1832	-2.271	0.02681	PC3
9	rs435100	4737890	C	REC	61	-2.49	1.096	-4.638	-0.3419	-2.272	0.02681	delta_VO2max
13	rs12184508	100352798	G	DOM	62	0.5968	0.2628	0.08172	1.112	2.271	0.02682	PC3
8	rs10102473	66565403	G	REC	62	1.149	0.506	0.1572	2.141	2.271	0.02683	PC3
1	rs3087585	58971831	A	REC	62	0.7732	0.3406	0.1057	1.441	2.27	0.02685	PC4
7	rs1358434	110443171	A	REC	60	149.8	65.94	20.54	279	2.271	0.02691	delta_TT
7	rs6467148	127428382	G	DOM	62	0.4983	0.2196	0.06792	0.9287	2.269	0.02692	PC4
11	rs7124513	67395714	A	DOM	62	-8.856	3.903	-16.51	-1.206	-2.269	0.02694	delta_Wpeak
1	rs3766506	147137368	G	DOM	59	-110.6	48.68	-206	-15.19	-2.272	0.02694	delta_TT
14	rs8003131	37444794	G	REC	62	10.67	4.703	1.45	19.88	2.268	0.02699	delta_LT
7	rs6957675	110353450	A	DOM	61	-2.095	0.9232	-3.904	-0.2854	-2.269	0.027	delta_VO2max
6	rs9392464	3145127	A	DOM	62	9.32	4.109	1.266	17.37	2.268	0.027	delta_Wpeak
6	rs4945759	107043751	A	REC	60	8.313	3.662	1.135	15.49	2.27	0.02701	delta_VO2max
6	rs853422	4134031	C	DOM	60	-137.7	60.66	-256.6	-18.8	-2.27	0.02701	delta_TT
7	rs11489600	102948040	A	DOM	62	0.7467	0.3294	0.1011	1.392	2.267	0.02707	PC2
8	rs1503553	107342401	A	DOM	61	-2.163	0.9536	-4.032	-0.2938	-2.268	0.02707	delta_VO2max
1	rs10800120	165605310	A	DOM	62	-9.34	4.12	-17.41	-1.265	-2.267	0.02707	delta_LT
5	rs11746506	44812566	A	REC	62	0.6574	0.2901	0.08887	1.226	2.266	0.02711	PC3
5	rs12188871	44814004	A	REC	62	0.6574	0.2901	0.08887	1.226	2.266	0.02711	PC3
17	rs2302107	13973131	G	REC	61	-3.845	1.696	-7.168	-0.5212	-2.267	0.02711	delta_VO2max
1	rs10753271	33496639	A	DOM	60	87.77	38.71	11.89	163.7	2.267	0.02719	delta_TT
17	rs725038	35512253	C	REC	62	-0.7934	0.3503	-1.48	-0.1068	-2.265	0.02721	PC4
7	rs6970061	40790257	G	REC	62	12.78	5.643	1.72	23.84	2.265	0.02721	delta_LT
2	exm262040	211456637	A	REC	62	1.173	0.5179	0.1577	2.188	2.264	0.02724	PC2
2	rs10184633	211457261	G	REC	62	1.173	0.5179	0.1577	2.188	2.264	0.02724	PC2
3	rs3920477	60733152	A	DOM	61	-2.439	1.077	-4.549	-0.3289	-2.265	0.02724	delta_VO2max
3	rs9861525	60004908	G	DOM	60	86.5	38.17	11.69	161.3	2.266	0.02725	delta_TT
8	rs7000324	91035913	A	DOM	60	165.7	73.12	22.37	309	2.266	0.02728	delta_TT
6	rs2503838	5454013	C	DOM	62	0.5647	0.2495	0.07573	1.054	2.264	0.0273	PC3
11	exm-rs178523	44097226	G	DOM	62	-0.4891	0.2161	-0.9127	-0.06553	-2.263	0.02732	PC4
11	rs178524	44098000	G	DOM	62	-0.4891	0.2161	-0.9127	-0.06553	-2.263	0.02732	PC4
14	rs12436663	35639120	A	DOM	62	0.8282	0.366	0.1109	1.546	2.263	0.02732	PC2
8	rs13277825	107372260	A	REC	62	12.49	5.518	1.673	23.3	2.263	0.02732	delta_Wpeak
11	exm955589	111896324	A	DOM	62	-9.338	4.127	-17.43	-1.249	-2.263	0.02735	delta_LT
11	rs6589260	111909819	A	DOM	62	-9.338	4.127	-17.43	-1.249	-2.263	0.02735	delta_LT
11	exm955648	111916647	A	DOM	62	-9.338	4.127	-17.43	-1.249	-2.263	0.02735	delta_LT
8	rs7460251	87517988	A	REC	62	-1.084	0.4794	-2.024	-0.1449	-2.262	0.02738	PC2
22	rs5993883	19937638	A	REC	60	107.3	47.4	14.42	200.2	2.264	0.02738	delta_TT
19	rs7253415	33392087	A	DOM	60	89.53	39.54	12.03	167	2.264	0.02739	delta_TT
22	exm1585856	19907099	A	REC	61	-3.28	1.45	-6.121	-0.4382	-2.262	0.02744	delta_VO2max
1	rs829004	108711268	A	REC	62	-16.4	7.253	-30.62	-2.185	-2.261	0.02745	delta_LT
12	rs2164968	65677086	G	REC	60	-121.3	53.61	-226.4	-16.25	-2.263	0.02746	delta_TT
8	rs10109171	107424062	A	REC	61	4.22	1.866	0.5622	7.877	2.261	0.02751	delta_VO2max
6	rs4960104	5575967	A	DOM	62	10.06	4.45	1.335	18.78	2.26	0.02753	delta_Wpeak
15	rs674638	45950138	A	REC	62	-0.7656	0.339	-1.43	-0.1013	-2.259	0.02761	PC3
7	exm659268	134225827	A	DOM	61	-2.836	1.255	-5.295	-0.3761	-2.26	0.02761	delta_VO2max
4	exm397769	47593283	C	DOM	62	-9.395	4.16	-17.55	-1.241	-2.258	0.02764	delta_Wpeak
6	rs3823311	151765296	G	DOM	62	-0.7687	0.3404	-1.436	-0.1015	-2.258	0.02765	PC2
10	rs11191676	105155066	A	REC	62	0.8683	0.3845	0.1146	1.622	2.258	0.02765	PC2
2	rs6545388	54384927	G	DOM	62	9.484	4.2	1.251	17.72	2.258	0.02767	delta_LT
6	rs11752776	107098989	G	DOM	60	-85.61	37.88	-159.9	-11.36	-2.26	0.02768	delta_TT
1	rs4651138	183001312	C	REC	62	0.9949	0.4407	0.1311	1.859	2.257	0.0277	PC2
14	rs2364747	78368390	A	REC	60	-102.9	45.53	-192.1	-13.63	-2.259	0.0277	delta_TT
6	rs2760117	24504189	A	REC	62	1.028	0.4552	0.1354	1.92	2.257	0.02771	PC2
5	newrs16899972	34998778	C	REC	62	10.57	4.684	1.39	19.75	2.257	0.02775	delta_LT
3	rs1680394	66300547	A	DOM	60	-88.06	39	-164.5	-11.63	-2.258	0.02777	delta_TT
7	rs1206361	121737773	A	DOM	62	12.63	5.598	1.654	23.6	2.255	0.02783	delta_LT
1	exm92590	147119257	T	DOM	62	-25.02	11.1	-46.77	-3.276	-2.255	0.02784	delta_LT
5	exm-rs27141	64881936	A	DOM	62	9.165	4.065	1.197	17.13	2.254	0.0279	delta_Wpeak
5	rs27141	64881936	A	DOM	62	9.165	4.065	1.197	17.13	2.254	0.0279	delta_Wpeak
4	rs7439347	78841872	A	DOM	62	-9.85	4.369	-18.41	-1.286	-2.254	0.0279	delta_Wpeak
7	rs3923511	48686032	G	REC	62	-17.91	7.948	-33.49	-2.333	-2.254	0.02795	delta_Wpeak
2	exm282899	241808308	A	DOM	62	35.04	15.55	4.567	65.52	2.254	0.02795	delta_LT
17	exm1295276	10600809	C	DOM	62	35.04	15.55	4.567	65.52	2.254	0.02795	delta_LT
2	exm2261083	150443813	G	REC	62	35.04	15.55	4.567	65.52	2.254	0.02795	delta_LT
3	exm312267	48638472	G	REC	62	35.04	15.55	4.567	65.52	2.254	0.02795	delta_LT
6	exm520020	24503597	A	REC	62	35.04	15.55	4.567	65.52	2.254	0.02795	delta_LT
6	kgp7300289	24503597	A	REC	62	35.04	15.55	4.567	65.52	2.254	0.02795	delta_LT
6	exm529135	30893127	A	REC	62	35.04	15.55	4.567	65.52	2.254	0.02795	delta_LT
18	exm-IND18-9094204	9104204	I	REC	62	35.04	15.55	4.567	65.52	2.254	0.02795	delta_LT
18	rs8098840	21886874	A	REC	62	35.04	15.55	4.567	65.52	2.254	0.02795	delta_LT
20	exm1525083	9547018	G	REC	62	35.04	15.55	4.567	65.52	2.254	0.02795	delta_LT
7	rs2111815	132699246	A	DOM	62	0.5358	0.2378	0.06976	1.002	2.253	0.02797	PC4
12	rs7135947	109629457	A	REC	62	0.6572	0.2916	0.08557	1.229	2.253	0.02797	PC3
2	exm240775	170403030	A	REC	61	2.541	1.127	0.3318	4.751	2.254	0.02797	delta_VO2max
2	rs2253680	170403030	A	REC	61	2.541	1.127	0.3318	4.751	2.254	0.02797	delta_VO2max
12	rs7304782	123719444	G	REC	60	102.8	45.6	13.46	192.2	2.255	0.02797	delta_TT
17	rs3760495	684729	A	REC	60	-128.6	57.02	-240.4	-16.83	-2.255	0.02798	delta_TT
17	exm1273677	685640	A	REC	60	-128.6	57.02	-240.4	-16.83	-2.255	0.02798	delta_TT
20	rs4809958	52782438	C	DOM	61	-9.62	4.268	-17.98	-1.255	-2.254	0.02799	delta_Wpeak
1	rs1874113	220979994	A	DOM	62	-0.7455	0.3309	-1.394	-0.0969	-2.253	0.028	PC2
4	rs6552828	185725416	A	DOM	62	0.5224	0.232	0.06777	0.9771	2.252	0.02805	PC4
21	rs1135638	26965148	G	DOM	61	-2.149	0.9537	-4.018	-0.2794	-2.253	0.02806	delta_VO2max
3	rs9289390	131219070	G	DOM	62	-8.778	3.898	-16.42	-1.138	-2.252	0.02807	delta_Wpeak
7	rs10488107	121774649	G	DOM	61	-2.213	0.9825	-4.138	-0.2872	-2.252	0.0281	delta_VO2max
14	rs3783968	78329316	G	DOM	60	85.32	37.86	11.11	159.5	2.253	0.0281	delta_TT
11	rs7122539	66662731	A	REC	61	2.129	0.9455	0.2762	3.982	2.252	0.02812	PC2
3	rs1705805	3189279	A	DOM	62	-0.8417	0.374	-1.575	-0.1087	-2.25	0.02816	PC2
17	rs7370	73894804	A	REC	60	149.1	66.2	19.34	278.8	2.252	0.02818	delta_TT
17	exm1356560	73949540	C	REC	60	149.1	66.2	19.34	278.8	2.252	0.02818	delta_TT
6	rs3777664	24693846	G	DOM	61	-2.078	0.9232	-3.887	-0.2686	-2.251	0.02819	delta_VO2max
19	rs4802261	46052454	A	REC	62	0.6996	0.311	0.09004	1.309	2.249	0.02823	PC4
7	rs6947821	150729212	G	DOM	62	8.932	3.972	1.147	16.72	2.249	0.02828	delta_Wpeak
9	rs7031908	6635045	A	REC	61	-4.191	1.863	-7.844	-0.5392	-2.249	0.0283	delta_VO2max
7	rs40851	108145121	A	DOM	62	-0.5351	0.238	-1.002	-0.06857	-2.248	0.02832	PC4
16	rs30839	58745341	A	REC	60	3.808	1.693	0.4885	7.127	2.248	0.02843	delta_VO2max
2	rs843671	54420839	A	DOM	62	8.845	3.938	1.127	16.56	2.246	0.02845	delta_LT
8	rs6985267	10280818	C	REC	62	-18.13	8.071	-33.95	-2.31	-2.246	0.02845	delta_Wpeak
7	rs7807596	40826041	A	REC	62	0.8382	0.3732	0.1067	1.57	2.246	0.02847	PC3
1	rs1889925	65687556	A	DOM	62	-9.8	4.365	-18.36	-1.244	-2.245	0.02853	delta_Wpeak
20	rs1484994	30305975	G	REC	60	148.2	65.96	18.93	277.5	2.247	0.02853	delta_TT
5	rs4976493	135182123	A	DOM	62	-0.5697	0.2538	-1.067	-0.07228	-2.245	0.02855	PC3
6	rs1180195	83960862	A	DOM	61	2.096	0.9336	0.2664	3.926	2.245	0.02858	delta_VO2max
1	rs11122115	6725427	A	DOM	62	0.6375	0.2841	0.08065	1.194	2.244	0.02861	PC3
18	rs12455948	12414326	A	REC	62	-0.7305	0.3255	-1.369	-0.09242	-2.244	0.02861	PC3
19	rs1160985	45403412	A	DOM	60	-99.31	44.22	-186	-12.63	-2.246	0.02862	delta_TT
3	rs11709337	67577666	G	DOM	62	0.729	0.325	0.09198	1.366	2.243	0.02867	PC2
3	rs2772473	67596107	A	DOM	62	1.136	0.5066	0.1433	2.129	2.243	0.02868	PC2
8	rs10110380	10077806	A	REC	62	-11.07	4.937	-20.75	-1.395	-2.243	0.02869	delta_Wpeak
15	exm1183705	83674432	A	DOM	60	-187.6	83.57	-351.4	-23.79	-2.245	0.02869	delta_TT
22	rs761746	32025913	G	DOM	62	8.8	3.924	1.108	16.49	2.242	0.02871	delta_Wpeak
3	exm365106	172428782	A	DOM	61	2.116	0.9433	0.2672	3.965	2.243	0.02872	delta_VO2max
3	rs2276805	172428782	A	DOM	61	2.116	0.9433	0.2672	3.965	2.243	0.02872	delta_VO2max
3	rs213354	60263721	A	DOM	60	-94.76	42.23	-177.5	-12	-2.244	0.02873	delta_TT
10	rs4749552	30610365	G	DOM	62	-0.7716	0.3442	-1.446	-0.09697	-2.242	0.02876	PC4
3	rs4859156	182815090	A	REC	62	-0.9426	0.4205	-1.767	-0.1185	-2.242	0.02876	PC3
1	rs453079	220929401	G	DOM	62	-1.368	0.6102	-2.564	-0.1718	-2.241	0.02877	PC4
1	exm150550	220936372	A	DOM	62	-1.368	0.6102	-2.564	-0.1718	-2.241	0.02877	PC4
2	rs9288418	211465113	A	DOM	62	-9.752	4.351	-18.28	-1.224	-2.241	0.02878	delta_Wpeak
17	exm1346078	62492582	A	DOM	62	0.9825	0.4384	0.1233	1.842	2.241	0.02879	PC2
8	rs7836718	10066119	G	DOM	62	-8.735	3.898	-16.38	-1.096	-2.241	0.0288	delta_Wpeak
17	rs7214862	14000805	C	REC	62	-1.678	0.7487	-3.145	-0.2104	-2.241	0.02881	PC2
20	rs1054885	60776182	A	REC	62	-1.113	0.4966	-2.086	-0.1394	-2.241	0.02883	PC2
6	exm529148	30893941	A	DOM	61	-2.184	0.9748	-4.094	-0.2735	-2.241	0.0289	delta_VO2max
10	rs1414395	13334136	A	REC	62	10.5	4.691	1.31	19.7	2.239	0.02892	delta_Wpeak
21	rs2834296	35281393	A	DOM	62	-0.5644	0.2521	-1.058	-0.07034	-2.239	0.02894	PC3
21	rs1135638	26965148	G	DOM	62	-0.4994	0.2231	-0.9367	-0.06222	-2.239	0.02895	PC4
9	rs4744808	71688311	A	REC	62	-0.9809	0.4381	-1.84	-0.1222	-2.239	0.02896	PC2
6	exm514015	5260936	C	DOM	61	-2.103	0.9389	-3.943	-0.2624	-2.239	0.02897	delta_VO2max
6	rs2224391	5260936	C	DOM	61	-2.103	0.9389	-3.943	-0.2624	-2.239	0.02897	delta_VO2max
6	rs9504370	5261601	G	DOM	61	-2.103	0.9389	-3.943	-0.2624	-2.239	0.02897	delta_VO2max
3	rs420537	11886751	A	REC	62	0.9839	0.4396	0.1223	1.846	2.238	0.02901	PC2
13	rs3783044	43639845	C	DOM	62	0.5162	0.2307	0.06404	0.9684	2.238	0.02904	PC4
14	rs17113838	35704667	A	DOM	62	-0.7361	0.329	-1.381	-0.09126	-2.237	0.02905	PC2
7	rs17712647	48361784	G	DOM	62	0.8328	0.3722	0.1032	1.562	2.237	0.02906	PC3
6	rs3849793	151407272	A	DOM	62	9.003	4.024	1.116	16.89	2.237	0.02906	delta_LT
7	rs4553	45139892	A	DOM	61	-2.18	0.9741	-4.089	-0.2708	-2.238	0.02908	delta_VO2max
3	rs939496	60595403	A	DOM	62	-9.284	4.15	-17.42	-1.15	-2.237	0.02908	delta_LT
7	rs7781930	48507428	A	DOM	60	-90.64	40.49	-170	-11.29	-2.239	0.02908	delta_TT
4	exm397769	47593283	C	DOM	62	-0.767	0.3429	-1.439	-0.09488	-2.237	0.0291	PC2
1	exm2264930	183106739	G	DOM	62	0.4997	0.2235	0.06177	0.9377	2.236	0.02912	PC4
1	rs1547715	183113952	A	DOM	62	0.4997	0.2235	0.06177	0.9377	2.236	0.02912	PC4
2	exm240775	170403030	A	REC	62	0.5769	0.258	0.07128	1.082	2.236	0.02913	PC4
2	rs2253680	170403030	A	REC	62	0.5769	0.258	0.07128	1.082	2.236	0.02913	PC4
1	exm119723	165667795	C	DOM	62	-25.21	11.27	-47.31	-3.113	-2.236	0.02914	delta_Wpeak
8	exm691922	27373865	A	DOM	61	2.415	1.079	0.299	4.53	2.237	0.02915	delta_VO2max
12	rs11107043	93865840	A	DOM	61	-2.097	0.9377	-3.935	-0.2593	-2.236	0.02918	delta_VO2max
2	exm208321	86433240	A	REC	62	-9.954	4.453	-18.68	-1.227	-2.235	0.02918	delta_Wpeak
10	rs11187025	94257976	A	DOM	61	-2.189	0.9793	-4.109	-0.2701	-2.236	0.02923	delta_VO2max
17	rs12939051	1640339	A	DOM	62	-9.331	4.176	-17.52	-1.146	-2.234	0.02926	delta_Wpeak
22	rs5994180	17634050	G	DOM	61	4.241	1.898	0.5218	7.96	2.235	0.02929	delta_VO2max
17	rs9909412	14023115	A	REC	62	-10.62	4.754	-19.94	-1.302	-2.234	0.0293	delta_Wpeak
2	rs2270476	211525764	A	DOM	60	109.4	48.94	13.5	205.3	2.236	0.0293	delta_TT
10	rs7918164	135223323	A	REC	62	-24.78	11.1	-46.53	-3.037	-2.234	0.02931	delta_LT
10	rs10857712	135225666	G	REC	62	-24.78	11.1	-46.53	-3.037	-2.234	0.02931	delta_LT
6	rs4946768	107027481	A	DOM	60	88.48	39.58	10.9	166.1	2.235	0.02933	delta_TT
22	rs737866	19930109	G	REC	61	4.176	1.87	0.5117	7.84	2.234	0.02938	delta_VO2max
1	rs12039707	112000344	C	REC	61	-3.46	1.55	-6.498	-0.4225	-2.233	0.02945	delta_VO2max
18	rs931356	21891666	G	DOM	61	-2.126	0.9525	-3.993	-0.2593	-2.232	0.02947	delta_VO2max
16	exm1223327	20693663	C	DOM	61	-4.764	2.134	-8.948	-0.5812	-2.232	0.02947	delta_VO2max
15	exm-rs11637235	48633153	G	DOM	62	9.145	4.1	1.109	17.18	2.231	0.02953	delta_LT
2	rs1975384	27542041	A	DOM	62	0.5516	0.2473	0.06687	1.036	2.23	0.02954	PC4
6	rs898898	107063540	A	DOM	60	82.68	37.04	10.09	155.3	2.232	0.02954	delta_TT
7	rs6970061	40790257	G	DOM	61	2.341	1.049	0.2845	4.397	2.231	0.02955	delta_VO2max
1	rs3219472	45804050	A	DOM	62	0.5626	0.2523	0.06807	1.057	2.23	0.02958	PC3
1	exm-rs10492972	10353112	G	DOM	61	-9.072	4.067	-17.04	-1.1	-2.23	0.0296	delta_LT
19	rs504103	48853653	G	DOM	62	-8.741	3.923	-16.43	-1.053	-2.228	0.02967	delta_LT
3	rs294457	59899215	A	REC	62	25.6	11.49	3.083	48.12	2.228	0.02968	delta_LT
19	rs157582	45396219	A	REC	62	20.28	9.1	2.44	38.11	2.228	0.0297	delta_Wpeak
4	exm381854	1843342	G	DOM	62	-0.9808	0.4403	-1.844	-0.1178	-2.228	0.02974	PC4
1	exm129667	183085755	A	REC	62	13.1	5.883	1.573	24.64	2.227	0.02975	delta_LT
1	rs2296292	183086757	A	REC	62	13.1	5.883	1.573	24.64	2.227	0.02975	delta_LT
1	rs3768622	183090011	G	REC	62	13.1	5.883	1.573	24.64	2.227	0.02975	delta_LT
1	exm129731	183094547	A	REC	62	13.1	5.883	1.573	24.64	2.227	0.02975	delta_LT
1	exm2264930	183106739	G	REC	62	13.1	5.883	1.573	24.64	2.227	0.02975	delta_LT
1	rs1547715	183113952	A	REC	62	13.1	5.883	1.573	24.64	2.227	0.02975	delta_LT
17	rs12947685	53045519	G	DOM	62	0.4936	0.2216	0.0592	0.9279	2.227	0.02977	PC4
6	rs2500561	107697101	A	REC	62	1.017	0.4566	0.1217	1.912	2.226	0.02981	PC3
7	rs2302025	40847909	A	DOM	60	-87.36	39.2	-164.2	-10.53	-2.229	0.02981	delta_TT
13	rs12877095	100432076	G	DOM	60	82.48	37.02	9.921	155	2.228	0.02984	delta_TT
3	rs7630823	60130210	A	REC	62	24.7	11.1	2.951	46.46	2.226	0.02986	delta_LT
19	rs8112209	46073472	A	DOM	62	-0.5919	0.266	-1.113	-0.07058	-2.225	0.02989	PC3
3	rs4974088	48898749	A	REC	60	135.3	60.76	16.23	254.4	2.227	0.02991	delta_TT
22	rs5756492	37424991	A	DOM	62	0.4809	0.2162	0.0572	0.9047	2.225	0.02995	PC4
22	exm1598482	29957570	A	DOM	60	-82.91	37.24	-155.9	-9.924	-2.226	0.02995	delta_TT
12	exm1043805	121175678	A	DOM	62	1.14	0.5125	0.1355	2.144	2.224	0.02996	PC3
13	rs2760306	101043671	A	DOM	62	8.765	3.94	1.042	16.49	2.224	0.02996	delta_LT
6	rs2328676	13576708	C	DOM	60	-82.17	36.91	-154.5	-9.831	-2.226	0.02996	delta_TT
5	rs3850200	118812648	G	DOM	61	2.777	1.248	0.3309	5.222	2.225	0.02998	delta_VO2max
2	exm223759	120439282	A	DOM	62	-24.5	11.02	-46.09	-2.909	-2.224	0.02999	delta_Wpeak
5	rs340046	145205480	A	REC	62	14.64	6.586	1.735	27.55	2.223	0.03003	delta_Wpeak
14	rs10483885	78171842	G	DOM	62	-9.555	4.298	-17.98	-1.132	-2.223	0.03004	delta_LT
3	rs17063781	60661146	C	DOM	62	-1.668	0.7503	-3.139	-0.1974	-2.223	0.03006	PC2
3	rs9861551	60689476	A	DOM	62	-1.668	0.7503	-3.139	-0.1974	-2.223	0.03006	PC2
3	rs9838669	60692133	G	DOM	62	-1.668	0.7503	-3.139	-0.1974	-2.223	0.03006	PC2
5	rs185220	56205357	A	DOM	61	-2.138	0.9613	-4.022	-0.2537	-2.224	0.03006	delta_VO2max
22	rs12148	50962208	A	REC	62	-0.9335	0.4201	-1.757	-0.1102	-2.222	0.03011	PC3
22	exm1623457	50962782	G	REC	62	-0.9335	0.4201	-1.757	-0.1102	-2.222	0.03011	PC3
12	exm2267454	81520738	G	REC	61	2.582	1.161	0.3057	4.858	2.223	0.03011	delta_VO2max
3	rs646372	59849088	G	REC	62	0.6842	0.308	0.08065	1.288	2.222	0.03014	PC4
7	rs6970910	48330287	G	REC	61	-2.669	1.201	-5.023	-0.3156	-2.223	0.03015	delta_VO2max
14	rs6571767	37400841	G	DOM	62	-8.952	4.03	-16.85	-1.055	-2.222	0.03016	delta_LT
1	rs17008595	220940834	G	DOM	62	11.84	5.331	1.395	22.29	2.222	0.03016	delta_LT
9	rs2482338	94037873	G	DOM	61	2.168	0.9759	0.2555	4.081	2.222	0.03021	delta_VO2max
12	rs11107043	93865840	A	DOM	62	-8.783	3.955	-16.53	-1.031	-2.221	0.03022	delta_Wpeak
20	rs994487	9768982	A	DOM	62	8.734	3.933	1.025	16.44	2.221	0.03023	delta_LT
12	rs4964735	104656126	A	DOM	62	-0.4851	0.2185	-0.9134	-0.05679	-2.22	0.03029	PC4
2	rs3106246	120578206	G	REC	62	14.97	6.744	1.752	28.19	2.22	0.03029	delta_LT
5	rs1042124	137667345	C	REC	62	18.11	8.159	2.12	34.1	2.22	0.03029	delta_Wpeak
6	rs1870867	107069273	G	REC	61	5.879	2.648	0.6882	11.07	2.22	0.03036	delta_VO2max
6	rs2110904	107594771	G	DOM	60	-85.78	38.63	-161.5	-10.07	-2.221	0.03037	delta_TT
19	rs3745913	55558922	A	DOM	62	0.5477	0.2469	0.06373	1.032	2.218	0.03041	PC4
4	rs10017282	88347368	A	DOM	60	-83.56	37.64	-157.3	-9.782	-2.22	0.03042	delta_TT
14	rs17106478	78328310	A	REC	62	0.9838	0.4436	0.1144	1.853	2.218	0.03043	PC4
17	rs1132414	48628092	G	DOM	62	8.784	3.961	1.021	16.55	2.218	0.03043	delta_Wpeak
3	exm-rs1825630	59902801	A	DOM	61	-9.432	4.252	-17.77	-1.099	-2.219	0.03045	delta_LT
22	exm1583753	18226764	G	DOM	62	1.291	0.5824	0.1498	2.433	2.217	0.03047	PC3
11	rs2271820	43905096	G	REC	62	1.291	0.5824	0.1498	2.433	2.217	0.03047	PC3
6	rs8802	88224164	G	DOM	60	104.5	47.12	12.2	196.9	2.219	0.03049	delta_TT
10	exm850064	102744376	G	DOM	62	9.956	4.491	1.154	18.76	2.217	0.0305	delta_LT
11	exm869579	233067	A	DOM	60	85.84	38.69	10.01	161.7	2.219	0.03051	delta_TT
11	rs11246020	233067	A	DOM	60	85.84	38.69	10.01	161.7	2.219	0.03051	delta_TT
18	rs1030110	21937021	A	REC	62	0.6812	0.3073	0.07886	1.284	2.217	0.03052	PC4
1	exm60331	53679229	G	REC	60	146.6	66.12	17.06	276.2	2.218	0.03056	delta_TT
1	rs2154367	227153930	A	REC	62	1.318	0.595	0.1523	2.484	2.216	0.03057	PC2
15	rs11630132	45962627	A	DOM	62	-9.067	4.092	-17.09	-1.047	-2.216	0.03058	delta_LT
17	rs2541240	53042872	A	REC	62	0.8342	0.3765	0.09627	1.572	2.216	0.03059	PC3
1	rs1498374	85787334	A	DOM	61	-2.15	0.9701	-4.051	-0.2483	-2.216	0.03064	delta_VO2max
12	rs11107043	93865840	A	DOM	62	-0.7215	0.3258	-1.36	-0.08292	-2.214	0.03067	PC2
2	rs3749155	242755965	A	DOM	62	-0.8298	0.3747	-1.564	-0.0954	-2.215	0.03067	PC2
3	exm-rs1825630	59902801	A	REC	61	-9.936	4.485	-18.73	-1.146	-2.215	0.03067	delta_Wpeak
6	rs6903293	84227775	G	REC	62	-1.563	0.7061	-2.947	-0.1793	-2.214	0.03071	PC3
6	exm551626	44270870	A	DOM	62	13.75	6.21	1.578	25.92	2.214	0.03071	delta_LT
1	rs1043681	6695123	G	DOM	62	0.5519	0.2494	0.06307	1.041	2.213	0.03079	PC3
3	rs7621114	60418721	G	DOM	61	-2.068	0.9345	-3.9	-0.2367	-2.213	0.03083	delta_VO2max
8	rs2551715	30546636	A	REC	62	14.58	6.591	1.662	27.5	2.212	0.03084	delta_Wpeak
8	rs7015818	23402070	A	DOM	60	83.83	37.87	9.615	158	2.214	0.03085	delta_TT
12	rs2240762	4778627	A	REC	62	0.9668	0.4371	0.1101	1.823	2.212	0.03086	PC2
10	exm809345	11797500	A	DOM	62	0.9325	0.4216	0.1061	1.759	2.212	0.03087	PC2
4	exm396794	42003671	A	REC	62	2.833	1.281	0.3224	5.344	2.212	0.03088	PC2
4	rs9291209	42033153	A	REC	62	2.833	1.281	0.3224	5.344	2.212	0.03088	PC2
11	exm877928	1977552	A	REC	62	2.833	1.281	0.3224	5.344	2.212	0.03088	PC2
14	rs17103097	35675238	G	REC	62	2.833	1.281	0.3224	5.344	2.212	0.03088	PC2
2	rs7584187	172866105	G	REC	62	-0.8516	0.3852	-1.607	-0.09674	-2.211	0.03091	PC2
10	rs1227938	71158268	A	REC	62	-0.658	0.2976	-1.241	-0.07472	-2.211	0.03092	PC4
3	exm-rs11715915	49455330	A	REC	60	-113	51.08	-213.1	-12.92	-2.213	0.03093	delta_TT
6	rs2505940	80851191	A	DOM	62	-0.571	0.2584	-1.077	-0.06462	-2.21	0.03099	PC3
11	rs722158	86345131	G	DOM	62	0.8102	0.3666	0.09172	1.529	2.21	0.03099	PC2
5	rs163907	35015297	G	REC	61	-2.879	1.302	-5.431	-0.3268	-2.211	0.031	delta_VO2max
12	rs17120203	58345606	G	DOM	62	15.88	7.189	1.795	29.97	2.21	0.03103	delta_Wpeak
20	rs6062130	60765422	A	REC	62	-1.502	0.68	-2.835	-0.1693	-2.209	0.03108	PC2
14	rs11847459	37199161	C	REC	62	-0.9287	0.4205	-1.753	-0.1046	-2.209	0.0311	PC3
14	rs11846852	32204263	C	DOM	62	-15.86	7.184	-29.94	-1.785	-2.208	0.03111	delta_Wpeak
19	rs1827700	33196989	G	DOM	60	-82.06	37.13	-154.8	-9.294	-2.21	0.03111	delta_TT
18	rs11873350	21863589	A	DOM	62	-0.7121	0.3225	-1.344	-0.07998	-2.208	0.03115	PC4
9	rs1411445	124918682	A	DOM	61	2.301	1.042	0.2592	4.343	2.209	0.03116	delta_VO2max
6	exm567745	99819379	A	DOM	62	-0.798	0.3615	-1.507	-0.08954	-2.208	0.03117	PC2
6	rs6925344	99819379	A	DOM	62	-0.798	0.3615	-1.507	-0.08954	-2.208	0.03117	PC2
13	exm2260155	100461219	A	REC	60	99.03	44.82	11.18	186.9	2.209	0.03118	delta_TT
3	rs3772448	59922017	G	REC	62	11.33	5.136	1.268	21.4	2.207	0.03123	delta_LT
15	exm1167765	63414083	A	REC	62	-20.24	9.174	-38.22	-2.261	-2.206	0.03126	delta_LT
21	rs1041740	33040162	A	DOM	62	-0.4781	0.2167	-0.9028	-0.05337	-2.206	0.03127	PC4
14	rs2774036	37258704	G	DOM	62	-0.7182	0.3257	-1.357	-0.07983	-2.205	0.03136	PC2
15	rs3743046	65117822	A	REC	60	99.93	45.28	11.18	188.7	2.207	0.03137	delta_TT
10	exm868461	135186806	A	DOM	62	0.5622	0.255	0.06242	1.062	2.205	0.03138	PC3
19	rs378395	10426422	C	REC	62	-0.7449	0.338	-1.407	-0.08251	-2.204	0.03143	PC3
1	exm58898	52520740	A	DOM	61	-5.756	2.611	-10.87	-0.6388	-2.205	0.03146	delta_VO2max
1	exm56596	46827456	G	REC	62	2.201	0.9992	0.2427	4.159	2.203	0.03152	PC3
1	rs1258061	47105000	A	REC	62	2.201	0.9992	0.2427	4.159	2.203	0.03152	PC3
2	kgp8514201	170680751	G	REC	62	2.201	0.9992	0.2427	4.159	2.203	0.03152	PC3
3	exm300389	38170810	G	REC	62	2.201	0.9992	0.2427	4.159	2.203	0.03152	PC3
3	kgp288717	127898533	A	REC	62	2.201	0.9992	0.2427	4.159	2.203	0.03152	PC3
3	rs2999060	127900494	G	REC	62	2.201	0.9992	0.2427	4.159	2.203	0.03152	PC3
6	rs2057517	99980252	G	REC	62	2.201	0.9992	0.2427	4.159	2.203	0.03152	PC3
6	rs9478162	151318039	A	REC	62	2.201	0.9992	0.2427	4.159	2.203	0.03152	PC3
6	rs9478908	151322448	G	REC	62	2.201	0.9992	0.2427	4.159	2.203	0.03152	PC3
7	exm625789	73097720	C	REC	62	2.201	0.9992	0.2427	4.159	2.203	0.03152	PC3
8	rs12549419	10265240	A	REC	62	2.201	0.9992	0.2427	4.159	2.203	0.03152	PC3
8	rs10112584	10279503	A	REC	62	2.201	0.9992	0.2427	4.159	2.203	0.03152	PC3
8	rs11993959	55058591	A	REC	62	2.201	0.9992	0.2427	4.159	2.203	0.03152	PC3
9	exm768942	107531152	C	REC	62	2.201	0.9992	0.2427	4.159	2.203	0.03152	PC3
9	exm768953	107533175	C	REC	62	2.201	0.9992	0.2427	4.159	2.203	0.03152	PC3
16	exm-rs12600277	58759332	G	REC	62	2.201	0.9992	0.2427	4.159	2.203	0.03152	PC3
19	rs2569714	48861281	G	DOM	62	-8.646	3.925	-16.34	-0.9534	-2.203	0.03152	delta_LT
8	exm-rs4335130	10186553	A	DOM	60	100.8	45.74	11.18	190.5	2.204	0.03155	delta_TT
9	rs4333664	6556948	A	DOM	60	-85.49	38.79	-161.5	-9.47	-2.204	0.03157	delta_TT
13	rs7989696	42177454	C	DOM	62	9.465	4.298	1.04	17.89	2.202	0.03159	delta_Wpeak
4	rs7684350	152672882	A	REC	62	-0.696	0.3161	-1.316	-0.07637	-2.202	0.03162	PC3
15	kgp3956993	74658198	A	DOM	61	3.014	1.369	0.3317	5.697	2.202	0.03163	delta_VO2max
13	newrs61749895	101020733	A	DOM	62	1.574	0.7152	0.1726	2.976	2.201	0.03164	PC3
2	rs16853834	216210236	A	REC	62	1.574	0.7152	0.1726	2.976	2.201	0.03164	PC3
10	rs7897621	71056150	G	REC	62	1.574	0.7152	0.1726	2.976	2.201	0.03164	PC3
6	rs467373	5108965	G	REC	62	-25.13	11.42	-47.51	-2.754	-2.201	0.03165	delta_Wpeak
6	rs4960068	5148115	A	REC	62	-25.13	11.42	-47.51	-2.754	-2.201	0.03165	delta_Wpeak
8	rs556049	9919062	A	DOM	62	-0.5663	0.2573	-1.071	-0.06202	-2.201	0.03166	PC3
2	rs3754770	157403130	A	REC	62	1.646	0.748	0.1802	3.112	2.201	0.03167	PC2
16	exm1196224	420140	A	REC	60	228.8	103.8	25.22	432.3	2.203	0.03167	delta_TT
6	rs191833	5482597	A	DOM	62	8.948	4.067	0.9773	16.92	2.2	0.03171	delta_Wpeak
3	rs1549830	197269980	C	DOM	60	84.41	38.33	9.283	159.5	2.202	0.03172	delta_TT
7	rs6583458	48279970	A	REC	62	-0.8932	0.4062	-1.689	-0.09713	-2.199	0.0318	PC2
3	rs3915503	59995658	A	REC	61	2.753	1.251	0.2999	5.205	2.2	0.03183	delta_VO2max
12	rs10849900	110974890	G	REC	61	-2.643	1.202	-4.999	-0.2879	-2.2	0.03184	delta_VO2max
14	rs11159290	78289694	G	DOM	60	-83.28	37.85	-157.5	-9.1	-2.2	0.03184	delta_TT
3	rs177138	60159463	G	DOM	61	-2.173	0.9883	-4.11	-0.2363	-2.199	0.03187	delta_VO2max
14	rs17106164	37531919	A	REC	62	-1.683	0.766	-3.184	-0.1818	-2.197	0.03194	PC2
22	rs5771104	50651839	A	REC	62	-1.241	0.5648	-2.348	-0.1338	-2.197	0.03196	PC2
14	rs12589587	91611001	A	REC	62	13.06	5.948	1.405	24.72	2.196	0.03203	delta_Wpeak
5	exm448821	33998768	A	DOM	62	-0.6152	0.2802	-1.164	-0.06605	-2.196	0.03206	PC3
3	rs181002	60546807	G	REC	62	12.24	5.575	1.314	23.17	2.196	0.03206	delta_LT
4	rs6854584	47568964	G	DOM	62	0.5427	0.2472	0.05822	1.027	2.195	0.03207	PC4
5	rs7714044	125918041	A	DOM	62	0.5825	0.2654	0.06246	1.103	2.195	0.03208	PC4
5	exm-rs13182402	125918148	G	DOM	62	0.5825	0.2654	0.06246	1.103	2.195	0.03208	PC4
5	rs13182402	125918148	G	DOM	62	0.5825	0.2654	0.06246	1.103	2.195	0.03208	PC4
5	rs900641	125931022	C	DOM	62	0.5825	0.2654	0.06246	1.103	2.195	0.03208	PC4
7	exm2258371	48450157	A	DOM	62	10.51	4.789	1.127	19.9	2.195	0.03208	delta_Wpeak
6	rs898896	107063162	G	DOM	60	80.47	36.63	8.683	152.3	2.197	0.0321	delta_TT
13	rs12877095	100432076	G	DOM	62	0.5537	0.2523	0.0593	1.048	2.195	0.03211	PC3
7	rs6961889	110329655	A	REC	62	0.778	0.3545	0.08328	1.473	2.195	0.03212	PC3
19	exm1452870	33378696	G	DOM	62	24.39	11.11	2.61	46.17	2.195	0.03212	delta_LT
14	rs17122926	23299915	C	REC	62	1.341	0.6112	0.1434	2.539	2.195	0.03214	PC4
2	rs3765166	172693780	A	DOM	62	9.002	4.102	0.9623	17.04	2.195	0.03214	delta_LT
3	rs4974230	60780913	A	DOM	62	0.4906	0.2236	0.05236	0.9289	2.194	0.03218	PC4
[truncated: 56,233 more rows]
